# Supplementary material for: In-Depth Bioinformatic Analyses of Nidovirales Including Human SARS-CoV-2, SARS-CoV, MERS-CoV Viruses Suggest Important Roles of Non-canonical Nucleic Acid Structures in Their Lifecycles
Source: Front Microbiol. 2020 Jul 3;11:1583. doi: 10.3389/fmicb.2020.01583 (PMC7347907; doi:10.3389/fmicb.2020.01583)
Supplement: Supplementary file 1 [file Data_Sheet_1.zip]

Archive with 10 entries (10 files):
- SM_10_QGRS-G4H.xlsx
- SM_1_all accessions.xlsx
- SM_2_Analyses of PQSs occurrence in Nidovirales.xlsx
- SM_3_IR_analyses_description.docx
- SM_4_analyses of IRs occurrence in Nidovirales.xlsx
- SM_5_RNAfold_raw.zip
- SM_6_RBPmap_filter.xlsx
- SM_7_Clusters_data_code.xlsx
- SM_8_mfold.xlsx
- SM_9_FIMO hits.xls
