# Supplementary material for: In-Depth Bioinformatic Analyses of Nidovirales Including Human SARS-CoV-2, SARS-CoV, MERS-CoV Viruses Suggest Important Roles of Non-canonical Nucleic Acid Structures in Their Lifecycles
Source: Front Microbiol. 2020 Jul 3;11:1583. doi: 10.3389/fmicb.2020.01583 (PMC7347907; doi:10.3389/fmicb.2020.01583)
Supplement: Supplementary file 1 [file Data_Sheet_1.zip › SM_10_QGRS-G4H.xlsx]

## Sheet: List1
Supplementary Material 10: QGRS analysis of SARS-CoV-2 genome and comparison of G-scores and G4Hunter scores
	QGRS sequences found - positive RNA strand
	Position	Length	QGRS	G-Score	G4Hunter score
1	353	25	GGCTTTGGAGACTCCGTGGAGGAGG	16	0.64
2	644	20	GGTAATAAAGGAGCTGGTGG	15	0.8
3	1463	26	GGTGGTCGCACTATTGCCTTTGGAGG	6	0.423
4	1574	26	GGTGTTGTTGGAGAAGGTTCCGAAGG	18	0.615
5	2714	29	GGCGGTGCACCAACAAAGGTTACTTTTGG	10	0.31
6	3467	17	GGAGGAGGTGTTGCAGG	15	1
7	4162	27	GGTTATACCTACTAAAAAGGCTGGTGG	6	0.37
8	4261	29	GGGTTTAAATGGTTACACTGTAGAGGAGG	10	0.933
9	8687	23	GGATACAAGGCTATTGATGGTGG	14	0.652
10	10261	30	GGCTGGTAATGTTCAACTCAGGGTTATTGG	9	0.6
11	13385	20	GGTATGTGGAAAGGTTATGG	19	1.048
12	14947	28	GGTTTTCCATTTAATAAATGGGGTAAGG	4	0.714
13	15208	27	GGAACAAGCAAATTCTATGGTGGTTGG	6	0.679
14	15448	29	GGCGGTTCACTATATGTTAAACCAGGTGG	3	0.345
15	18296	23	GGATTGGCTTCGATGTCGAGGGG	9	1.043
16	22316	29	GGTGATTCTTCTTCAGGTTGGACAGCTGG	10	0.448
17	24215	20	GGTTGGACCTTTGGTGCAGG	17	0.6
18	24268	24	GGCTTATAGGTTTAATGGTATTGG	19	0.625
19	25197	22	GGCCATGGTACATTTGGCTAGG	17	0.455
20	25951	29	GGTGGTTATACTGAAAAATGGGAATCTGG	8	0.69
21	26746	30	GGATCACCGGTGGAATTGCTATCGCAATGG	7	0.333
22	28781	29	GGCTTCTACGCAGAAGGGAGCAGAGGCGG	9	0.655
23	28903	15	GGCTGGCAATGGCGG	18	0.867
24	29123	19	GGAAATTTTGGGGACCAGG	14	1.053
25	29234	30	GGCATGGAAGTCACACCTTCGGGAACGTGG	11	0.467
			Max	19	1.053
	QGRS sequences found - negative RNA strand
	Position	Length	QGRS	G-Score	G4Hunter score
1	165	22	GGCCTCGGTGAAAATGTGGTGG	13	0.591
2	2987	29	GGTCTGGTCAGAATAGTGCCATGGAGTGG	9	0.483
3	6822	30	GGTTGGTAACCAACACCATTAGTGGGTTGG	6	0.433
4	11440	25	GGCGGTGGTTTAGCACTAACTCTGG	7	0.48
5	13136	19	GGTTAAGTGGTGGTCTAGG	16	0.842
6	13963	18	GGATCTGGGTAAGGAAGG	19	1.111
7	16623	27	GGATTTGGATGATCTATGTGGCAACGG	14	0.556
8	19865	25	GGTGATAGAGGTTTGTGGTGGTTGG	19	0.92
9	23877	17	GGATATGGTTGGTTTGG	19	0.941
10	25003	16	GGTGGAATGTGGTAGG	17	1.063
11	27432	24	GGGGCTTTTAGAGGCATGAGTAGG	13	1.042
12	29867	23	GGTTGGTTTGTTACCTGGGAAGG	13	0.783
			Max	19	1.111
