# Supplementary material for: In-Depth Bioinformatic Analyses of Nidovirales Including Human SARS-CoV-2, SARS-CoV, MERS-CoV Viruses Suggest Important Roles of Non-canonical Nucleic Acid Structures in Their Lifecycles
Source: Front Microbiol. 2020 Jul 3;11:1583. doi: 10.3389/fmicb.2020.01583 (PMC7347907; doi:10.3389/fmicb.2020.01583)
Supplement: Supplementary file 1 [file Data_Sheet_1.zip › SM_2_Analyses of PQSs occurrence in Nidovirales.xlsx]

## Sheet: Nidovirales All
Supplementary Material 2: Summary of Nidovirales analysis with G4 Hunter; in column A there is the full name of analysed organisms; in column B is shown the total lenght of genome; in column C is specified the accession number of the sequences analysed; in column D the total number of PQS predicted for the corresponding sequence; in column E the window interval analysed; in F GC count for the spe…
Name	Length	Accession	Result Count	Window Size	GC Count	GC%	Nucleic Count	1.2	1.4	1.6	1.8	2.0	Len 1.2	Len 1.4	Len 1.6	Len 1.8	Len 2.0	Total Lenght	Lenght %	Frequency 1.2	Frequency 1.4	Frequency 1.6	Frequency 1.8	Frequency 2.0	Frequency All	RefSeq type	Source information	Length	Protein	Host	Created	Updated
Infectious bronchitis virus	27608	NC_001451	3	25	10472	37.931	{'A': 7967, 'T': 9169, 'G': 5993, 'C': 4479}	3	0	0	0	0	76	0	0	0	0	76	0.275283	0.108664	0	0	0	0	0.108664	complete	strain:Beaudette	27608 nt	10	human, vertebrates	1993-12-06	08/13/2018
Lactate dehydrogenase-elevating virus	14104	NC_001639	16	25	6972	49.4328	{'A': 3244, 'T': 3888, 'G': 3646, 'C': 3326}	16	0	0	0	0	509	0	0	0	0	509	3.60891	1.13443	0	0	0	0	1.13443	complete	strain:Plagemann	14104 nt	11	vertebrates	1994-05-11	08/13/2018
Murine hepatitis virus	31357	NC_001846	7	25	13101	41.7801	{'A': 8138, 'T': 10118, 'G': 7487, 'C': 5614}	7	0	0	0	0	189	0	0	0	0	189	0.602736	0.223236	0	0	0	0	0.223236	complete	strain:MHV-A59	31357 nt	5	vertebrates	11/22/1997	08/13/2018
Porcine reproductive and respiratory syndrome virus	15428	NC_001961	24	25	8172	52.9686	{'A': 3353, 'T': 3903, 'G': 4047, 'C': 4125}	23	1	0	0	0	717	67	0	0	0	784	5.08167	1.4908	0.0648172	0	0	0	1.55561	complete		15428 nt	11	vertebrates	10/21/1998	08/13/2018
Feline infectious peritonitis virus	29355	NC_002306	1	25	11197	38.1434	{'A': 8571, 'T': 9587, 'G': 6174, 'C': 5023}	1	0	0	0	0	26	0	0	0	0	26	0.0885709	0.0340657	0	0	0	0	0.0340657	complete	serotype:2; isolate:79-1146	29355 nt	9	vertebrates	2000-11-05	08/13/2018
Equine arteritis virus	12704	NC_002532	9	25	6563	51.6609	{'A': 2692, 'T': 3449, 'G': 3305, 'C': 3258}	9	0	0	0	0	259	0	0	0	0	259	2.03873	0.708438	0	0	0	0	0.708438	complete	strain:Bucyrus	12704 nt	10	vertebrates	07/16/1991	08/13/2018
Human coronavirus 229E	27317	NC_002645	0	25	10452	38.2619	{'A': 7420, 'T': 9445, 'G': 5903, 'C': 4549}	0	0	0	0	0	0	0	0	0	0	0	0	0	0	0	0	0	0	complete	strain:229E	27317 nt	8	human, vertebrates	2001-11-01	08/13/2018
Bovine coronavirus	31028	NC_003045	1	25	11519	37.1245	{'A': 8487, 'T': 11022, 'G': 6767, 'C': 4752}	1	0	0	0	0	34	0	0	0	0	34	0.109578	0.032229	0	0	0	0	0.032229	complete	isolate:BCoV-ENT	31028 nt	12	human, vertebrates	2001-02-08	08/13/2018
Simian hemorrhagic fever virus	15717	NC_003092	17	25	7870	50.0732	{'A': 3534, 'T': 4307, 'G': 3556, 'C': 4314, 'M': 1, 'Y': 5}	17	0	0	0	0	493	0	0	0	0	493	3.13673	1.08163	0	0	0	0	1.08163	complete	strain:LVR 42-0/M6941	15717 nt	15	vertebrates	08/30/2001	08/13/2018
Porcine epidemic diarrhea virus	28033	NC_003436	2	25	11779	42.0183	{'A': 6937, 'T': 9317, 'G': 6397, 'C': 5382}	2	0	0	0	0	70	0	0	0	0	70	0.249706	0.0713445	0	0	0	0	0.0713445	complete	strain:CV777	28033 nt	6	vertebrates	04/23/2001	08/13/2018
Severe acute respiratory syndrome-related coronavirus	29751	NC_004718	4	25	12127	40.7617	{'A': 8481, 'T': 9143, 'G': 6187, 'C': 5940}	3	1	0	0	0	79	28	0	0	0	107	0.359652	0.100837	0.0336123	0	0	0	0.134449	complete	isolate:Tor2	29751 nt	14	human, vertebrates	04/14/2003	08/13/2018
Human coronavirus NL63	27553	NC_005831	0	25	9495	34.4609	{'A': 7253, 'T': 10805, 'G': 5516, 'C': 3979}	0	0	0	0	0	0	0	0	0	0	0	0	0	0	0	0	0	0	complete	strain:Amsterdam I	27553 nt	6	human	03/23/2004	08/13/2018
Human coronavirus OC43	30741	NC_006213	0	25	11309	36.788	{'A': 8502, 'T': 10930, 'G': 6649, 'C': 4660}	0	0	0	0	0	0	0	0	0	0	0	0	0	0	0	0	0	0	complete	strain:ATCC VR-759; serotype:OC43	30741 nt	8	human, vertebrates	02/21/2019	02/21/2019
Human coronavirus HKU1	29926	NC_006577	0	25	9594	32.0591	{'A': 8331, 'T': 12001, 'G': 5699, 'C': 3895}	0	0	0	0	0	0	0	0	0	0	0	0	0	0	0	0	0	0	complete	isolate:HKU1	29926 nt	8	human	12/28/2004	08/13/2018
Breda virus	28475	NC_007447	9	25	10822	38.0053	{'A': 7690, 'T': 9959, 'G': 6104, 'C': 4718, 'M': 1, 'R': 1, 'Y': 2}	9	0	0	0	0	280	0	0	0	0	280	0.983319	0.316067	0	0	0	0	0.316067	complete	strain:Breda 1	28475 nt	6	human, vertebrates	2005-05-10	08/13/2018
White bream virus	26660	NC_008516	26	25	11542	43.2933	{'A': 8975, 'T': 6143, 'G': 3758, 'C': 7784}	26	0	0	0	0	762	0	0	0	0	762	2.85821	0.975244	0	0	0	0	0.975244	complete	strain:DF24/00	26660 nt	5	vertebrates	10/24/2006	08/13/2018
Tylonycteris bat coronavirus HKU4	30286	NC_009019	3	25	11453	37.8162	{'A': 8357, 'T': 10476, 'G': 6262, 'C': 5191}	3	0	0	0	0	79	0	0	0	0	79	0.260847	0.0990557	0	0	0	0	0.0990557	complete	strain:HKU4-1 B04f	30286 nt	9	vertebrates	02/21/2007	08/13/2018
Pipistrellus bat coronavirus HKU5	30482	NC_009020	6	25	13164	43.1861	{'A': 8094, 'T': 9223, 'G': 6607, 'C': 6557, 'Y': 1}	6	0	0	0	0	166	0	0	0	0	166	0.544584	0.196837	0	0	0	0	0.196837	complete	strain:HKU5-1 LMH03f	30482 nt	9	vertebrates	02/21/2007	08/13/2018
Rousettus bat coronavirus HKU9	29114	NC_009021	6	25	11950	41.0455	{'A': 7354, 'T': 9809, 'G': 6807, 'C': 5143, 'Y': 1}	6	0	0	0	0	159	0	0	0	0	159	0.546129	0.206086	0	0	0	0	0.206086	complete	strain:HKU9-1 BF_005I	29114 nt	8	vertebrates	02/21/2007	08/13/2018
Scotophilus bat coronavirus 512	28203	NC_009657	3	25	11316	40.1234	{'A': 7392, 'T': 9495, 'G': 6239, 'C': 5077}	3	0	0	0	0	79	0	0	0	0	79	0.280112	0.106372	0	0	0	0	0.106372	complete	strain:BtCoV/512/2005	28203 nt	6	vertebrates	07/24/2007	08/13/2018
Rhinolophus bat coronavirus HKU2	27165	NC_009988	2	25	10671	39.2822	{'A': 6806, 'T': 9688, 'G': 6101, 'C': 4570}	2	0	0	0	0	74	0	0	0	0	74	0.272409	0.0736241	0	0	0	0	0.0736241	complete	strain:HKU2/GD/430/2006	27165 nt	8	vertebrates	11/20/2007	08/13/2018
Gill-associated virus	26253	NC_010306	28	25	12138	46.2347	{'A': 7532, 'T': 6583, 'G': 4491, 'C': 7647}	27	1	0	0	0	758	29	0	0	0	787	2.99775	1.02845	0.0380909	0	0	0	1.06654	complete		26253 nt	5	invertebrates	2008-05-02	08/13/2018
Bat coronavirus 1A	28326	NC_010437	0	25	10803	38.1381	{'A': 7599, 'T': 9924, 'G': 5938, 'C': 4865}	0	0	0	0	0	0	0	0	0	0	0	0	0	0	0	0	0	0	complete	strain:AFCD62	28326 nt	7	vertebrates	03/13/2008	08/13/2018
Miniopterus bat coronavirus HKU8	28773	NC_010438	1	25	12023	41.7857	{'A': 6787, 'T': 9963, 'G': 6627, 'C': 5396}	1	0	0	0	0	26	0	0	0	0	26	0.0903625	0.0347548	0	0	0	0	0.0347548	complete	strain:AFCD77	28773 nt	8	vertebrates	03/13/2008	08/13/2018
Beluga whale coronavirus SW1	31686	NC_010646	11	25	12434	39.2413	{'A': 8966, 'T': 10286, 'G': 7432, 'C': 5002}	11	0	0	0	0	330	0	0	0	0	330	1.04147	0.347156	0	0	0	0	0.347156	complete	isolate:SW1	31686 nt	14	vertebrates	2008-01-05	08/13/2018
Turkey coronavirus	27657	NC_010800	2	25	10579	38.2507	{'A': 7969, 'T': 9108, 'G': 6066, 'C': 4513, 'R': 1}	2	0	0	0	0	51	0	0	0	0	51	0.184402	0.0723144	0	0	0	0	0.0723144	complete	isolate:MG10	27657 nt	11	human, vertebrates	2008-03-06	08/13/2018
Bulbul coronavirus HKU11-934	26487	NC_011547	3	25	10248	38.6907	{'A': 7738, 'T': 8501, 'G': 5036, 'C': 5212}	3	0	0	0	0	85	0	0	0	0	85	0.320912	0.113263	0	0	0	0	0.113263	complete		26487 nt	9	vertebrates	08/24/2018	08/24/2018
Thrush coronavirus HKU12-600	26396	NC_011549	7	25	10035	38.0171	{'A': 7614, 'T': 8747, 'G': 5153, 'C': 4882}	7	0	0	0	0	193	0	0	0	0	193	0.731171	0.265192	0	0	0	0	0.265192	complete		26396 nt	9	vertebrates	11/13/2008	08/13/2018
Munia coronavirus HKU13-3514	26552	NC_011550	2	25	11286	42.5053	{'A': 7343, 'T': 7923, 'G': 5441, 'C': 5845}	2	0	0	0	0	61	0	0	0	0	61	0.229738	0.0753239	0	0	0	0	0.0753239	complete		26552 nt	9	vertebrates	11/13/2008	08/13/2018
Rat coronavirus Parker	31250	NC_012936	0	25	12893	41.2576	{'A': 8144, 'T': 10213, 'G': 7392, 'C': 5501}	0	0	0	0	0	0	0	0	0	0	0	0	0	0	0	0	0	0	complete	strain:Parker	31250 nt	10	vertebrates	07/13/2009	08/13/2018
Bat coronavirus BM48-31_BGR_2008	29276	NC_014470	1	25	11842	40.4495	{'A': 8130, 'T': 9304, 'G': 6151, 'C': 5691}	1	0	0	0	0	27	0	0	0	0	27	0.0922257	0.0341577	0	0	0	0	0.0341577	complete	strain:BtCoV/BM48-31/BGR/2008	29276 nt	9	vertebrates	08/27/2010	08/13/2018
Cavally virus	20128	NC_015668	1	25	7589	37.7037	{'A': 6949, 'T': 5590, 'G': 3146, 'C': 4443}	1	0	0	0	0	31	0	0	0	0	31	0.154014	0.049682	0	0	0	0	0.049682	complete	isolate:C79	20128 nt	7	invertebrates	06/24/2011	08/13/2018
Nam Dinh virus	20192	NC_015874	5	25	7583	37.5545	{'A': 6933, 'H': 1, 'T': 5674, 'G': 3151, 'C': 4432, 'R': 1}	5	0	0	0	0	149	0	0	0	0	149	0.737916	0.247623	0	0	0	0	0.247623	complete	isolate:02VN178	20192 nt	6	invertebrates	07/29/2011	08/13/2018
White-eye coronavirus HKU16	26041	NC_016991	5	25	10372	39.8295	{'A': 7456, 'T': 8213, 'G': 5021, 'C': 5351}	5	0	0	0	0	155	0	0	0	0	155	0.595215	0.192005	0	0	0	0	0.192005	complete	strain:HKU16-6847	26041 nt	8	vertebrates	03/30/2012	08/13/2018
Sparrow coronavirus HKU17	26083	NC_016992	7	25	11621	44.5539	{'A': 7098, 'T': 7357, 'G': 5300, 'C': 6321, 'M': 1, 'R': 3, 'Y': 3}	6	1	0	0	0	178	28	0	0	0	206	0.789786	0.230035	0.0383391	0	0	0	0.268374	complete	strain:HKU17-6124	26083 nt	9	vertebrates	03/30/2012	08/13/2018
Magpie-robin coronavirus HKU18	26689	NC_016993	14	25	12469	46.7196	{'A': 6593, 'T': 7627, 'G': 5737, 'C': 6732}	13	1	0	0	0	368	33	0	0	0	401	1.50249	0.487092	0.0374686	0	0	0	0.524561	complete	strain:HKU18-chu3	26689 nt	9	vertebrates	03/30/2012	08/13/2018
Night heron coronavirus HKU19	26077	NC_016994	2	25	9944	38.1332	{'A': 8284, 'T': 7849, 'G': 4777, 'C': 5167}	2	0	0	0	0	61	0	0	0	0	61	0.233923	0.0766959	0	0	0	0	0.0766959	complete	strain:HKU19-6918	26077 nt	8	vertebrates	03/30/2012	08/13/2018
Wigeon coronavirus HKU20	26227	NC_016995	3	25	10323	39.3602	{'A': 7221, 'T': 8683, 'G': 5437, 'C': 4886}	3	0	0	0	0	78	0	0	0	0	78	0.297403	0.114386	0	0	0	0	0.114386	complete	strain:HKU20-9243	26227 nt	10	vertebrates	03/30/2012	08/13/2018
Common moorhen coronavirus HKU21	26223	NC_016996	2	25	9195	35.0646	{'A': 7601, 'T': 9427, 'G': 5037, 'C': 4158}	2	0	0	0	0	60	0	0	0	0	60	0.228807	0.0762689	0	0	0	0	0.0762689	complete	strain:HKU21-8295	26223 nt	9	vertebrates	03/30/2012	08/13/2018
Rabbit coronavirus HKU14	31100	NC_017083	2	25	11707	37.6431	{'A': 8450, 'T': 10943, 'G': 6839, 'C': 4868}	2	0	0	0	0	59	0	0	0	0	59	0.189711	0.0643087	0	0	0	0	0.0643087	complete	strain:HKU14-1	31100 nt	11	vertebrates	2012-10-07	08/13/2018
Rousettus bat coronavirus HKU10	28494	NC_018871	1	25	10975	38.5169	{'A': 7755, 'T': 9764, 'G': 6064, 'C': 4911}	1	0	0	0	0	25	0	0	0	0	25	0.0877378	0.0350951	0	0	0	0	0.0350951	complete	isolate:183A	28494 nt	9	vertebrates	10/18/2012	08/13/2018
Middle East respiratory syndrome-related coronavirus	30119	NC_019843	0	25	12420	41.2364	{'A': 7900, 'T': 9799, 'G': 6304, 'C': 6116}	0	0	0	0	0	0	0	0	0	0	0	0	0	0	0	0	0	0	complete	strain:HCoV-EMC	30119 nt	11	human, vertebrates	12/13/2012	08/13/2018
Hana virus	20070	NC_020899	1	25	7109	35.421	{'A': 6968, 'T': 5993, 'G': 2980, 'C': 4129}	1	0	0	0	0	33	0	0	0	0	33	0.164425	0.0498256	0	0	0	0	0.0498256	complete	strain:A4/CI/2004	20070 nt	7	invertebrates	2013-05-04	08/13/2018
Meno virus	19979	NC_020900	20	25	7550	37.7897	{'A': 6843, 'T': 5586, 'G': 2809, 'C': 4741}	20	0	0	0	0	571	0	0	0	0	571	2.858	1.00105	0	0	0	0	1.00105	complete	strain:E9/CI/2004	19979 nt	6	invertebrates	2013-05-04	08/13/2018
Nse virus	20074	NC_020901	10	25	7288	36.3057	{'A': 6843, 'T': 5943, 'G': 3168, 'C': 4120}	10	0	0	0	0	301	0	0	0	0	301	1.49945	0.498157	0	0	0	0	0.498157	complete	strain:F24/CI/2004	20074 nt	7	invertebrates	2013-05-04	08/13/2018
Bat coronavirus CDPHE15_USA_2006	28035	NC_022103	1	25	11446	40.8275	{'A': 6982, 'T': 9607, 'G': 6374, 'C': 5072}	1	0	0	0	0	26	0	0	0	0	26	0.0927412	0.0356697	0	0	0	0	0.0356697	complete	strain:bat/USA/CDPHE15/2006	28035 nt	7	vertebrates	08/20/2013	08/13/2018
Porcine torovirus	28301	NC_022787	5	25	9910	35.0164	{'A': 8124, 'T': 10267, 'G': 5579, 'C': 4331}	5	0	0	0	0	132	0	0	0	0	132	0.466415	0.176672	0	0	0	0	0.176672	complete	strain:SH1	28301 nt	6	vertebrates	2013-12-11	08/13/2018
Mink coronavirus strain WD1127	28941	NC_023760	0	25	10845	37.4728	{'A': 8156, 'T': 9939, 'G': 6155, 'C': 4690, 'Y': 1}	0	0	0	0	0	0	0	0	0	0	0	0	0	0	0	0	0	0	complete	strain:WD1127	28941 nt	10	vertebrates	2014-12-03	08/13/2018
Casuarina virus	19917	NC_023986	3	25	7117	35.7333	{'A': 6963, 'T': 5837, 'G': 3041, 'C': 4076}	3	0	0	0	0	79	0	0	0	0	79	0.396646	0.150625	0	0	0	0	0.150625	complete	isolate:0071	19917 nt	6	invertebrates	04/14/2014	08/13/2018
Ball python nidovirus 1	33452	NC_024709	1	25	15403	46.0451	{'A': 11117, 'T': 6932, 'G': 6663, 'C': 8740}	1	0	0	0	0	29	0	0	0	0	29	0.0866914	0.0298936	0	0	0	0	0.0298936	complete	strain:07-53	33452 nt	8	vertebrates	08/25/2014	08/13/2018
Mikumi yellow baboon virus 1	14927	NC_025112	16	25	7598	50.9011	{'A': 3476, 'T': 3853, 'G': 3404, 'C': 4194}	16	0	0	0	0	474	0	0	0	0	474	3.17545	1.07188	0	0	0	0	1.07188	complete	isolate:MYBV_M58	14927 nt	13	vertebrates	09/29/2014	08/13/2018
Southwest baboon virus 1	14851	NC_025113	17	25	7486	50.4074	{'A': 3456, 'T': 3909, 'G': 3398, 'C': 4088}	17	0	0	0	0	490	0	0	0	0	490	3.29944	1.1447	0	0	0	0	1.1447	complete	isolate:SWBV_16986_11/4/2013	14851 nt	14	vertebrates	09/29/2014	08/13/2018
Bat Hp-betacoronavirus_Zhejiang2013	31491	NC_025217	3	25	12999	41.2785	{'A': 9037, 'T': 9455, 'G': 6621, 'C': 6378}	3	0	0	0	0	90	0	0	0	0	90	0.285796	0.0952653	0	0	0	0	0.0952653	complete	isolate:Zhejiang2013	31491 nt	9	vertebrates	2014-03-10	08/13/2018
Betacoronavirus HKU24	31249	NC_026011	4	25	12523	40.0749	{'A': 8500, 'T': 10226, 'G': 7182, 'C': 5341}	4	0	0	0	0	116	0	0	0	0	116	0.371212	0.128004	0	0	0	0	0.128004	complete	strain:HKU24-R05005I	31249 nt	10	vertebrates	2015-07-01	08/13/2018
African pouched rat arterivirus	14953	NC_026439	14	25	7795	52.13	{'A': 3238, 'T': 3920, 'G': 3944, 'C': 3851}	14	0	0	0	0	458	0	0	0	0	458	3.06293	0.936267	0	0	0	0	0.936267	complete	isolate:PREDICT-06509	14953 nt	10	vertebrates	2015-10-02	08/23/2018
DeBrazza's monkey arterivirus	15684	NC_026509	23	25	8504	54.2209	{'A': 3364, 'T': 3816, 'G': 3688, 'C': 4816}	22	1	0	0	0	632	30	0	0	0	662	4.22086	1.4027	0.0637592	0	0	0	1.46646	complete	isolate:PREDICT-06530	15684 nt	13	vertebrates	02/26/2015	08/13/2018
Wobbly possum disease virus	12917	NC_026811	12	25	6492	50.2593	{'A': 3063, 'T': 3361, 'G': 3102, 'C': 3390, 'Y': 1}	12	0	0	0	0	345	0	0	0	0	345	2.6709	0.929008	0	0	0	0	0.929008	complete	isolate:WPDV	12917 nt	10	vertebrates	04/16/2015	08/13/2018
Chinook salmon bafinivirus	27004	NC_026812	40	25	11838	43.8379	{'A': 8268, 'T': 6892, 'G': 3909, 'C': 7929, 'M': 2, 'Y': 4}	40	0	0	0	0	1231	0	0	0	0	1231	4.55858	1.48126	0	0	0	0	1.48126	complete	isolate:NIDO	27004 nt	5	vertebrates	04/16/2015	08/13/2018
Pebjah virus	15478	NC_027124	15	25	8110	52.397	{'A': 3291, 'T': 4077, 'G': 3623, 'C': 4487}	15	0	0	0	0	428	0	0	0	0	428	2.76522	0.969117	0	0	0	0	0.969117	complete	isolate:I621	15478 nt	15	vertebrates	2015-02-06	08/13/2018
Bovine nidovirus TCH5	20261	NC_027199	4	25	7474	36.8886	{'A': 5947, 'T': 6839, 'G': 5208, 'C': 2266, 'Y': 1}	4	0	0	0	0	123	0	0	0	0	123	0.607078	0.197424	0	0	0	0	0.197424	complete	isolate:TCH5	20261 nt	7	vertebrates	2015-06-06	08/13/2018
Camel alphacoronavirus	27395	NC_028752	1	25	10521	38.4048	{'A': 7413, 'T': 9455, 'G': 5930, 'W': 1, 'C': 4591, 'Y': 5}	1	0	0	0	0	27	0	0	0	0	27	0.0985581	0.036503	0	0	0	0	0.036503	complete	isolate:camel/Riyadh/Ry141/2015	27395 nt	7	human, vertebrates	2016-05-01	08/13/2018
Swine enteric coronavirus	28111	NC_028806	4	25	10712	38.1061	{'A': 8011, 'T': 9388, 'G': 5897, 'C': 4815}	4	0	0	0	0	126	0	0	0	0	126	0.448223	0.142293	0	0	0	0	0.142293	complete	strain:Italy/213306/2009	28111 nt	9	vertebrates	2016-05-01	08/13/2018
BtMr-AlphaCoV_SAX2011	27935	NC_028811	0	25	11451	40.9916	{'A': 7201, 'T': 9283, 'G': 6302, 'C': 5149}	0	0	0	0	0	0	0	0	0	0	0	0	0	0	0	0	0	0	complete	isolate:BtMr-SAX2011	27935 nt	6	vertebrates	2016-05-01	08/13/2018
BtRf-AlphaCoV_HuB2013	27608	NC_028814	0	25	10565	38.2679	{'A': 7743, 'T': 9300, 'G': 5873, 'C': 4692}	0	0	0	0	0	0	0	0	0	0	0	0	0	0	0	0	0	0	complete	isolate:BtRf-HuB2013	27608 nt	7	vertebrates	2016-05-01	08/13/2018
BtRf-AlphaCoV_YN2012	26975	NC_028824	2	25	10196	37.798	{'A': 7029, 'T': 9750, 'G': 5808, 'C': 4388}	2	0	0	0	0	55	0	0	0	0	55	0.203892	0.0741427	0	0	0	0	0.0741427	complete	isolate:BtRf-YN2012	26975 nt	6	vertebrates	2016-05-01	08/13/2018
BtNv-AlphaCoV_SC2013	27783	NC_028833	5	25	11618	41.8169	{'A': 6730, 'T': 9435, 'G': 6464, 'C': 5154}	5	0	0	0	0	130	0	0	0	0	130	0.467912	0.179966	0	0	0	0	0.179966	complete	isolate:BtNv-SC2013	27783 nt	6	vertebrates	2016-05-01	08/13/2018
Rat arterivirus 1	15728	NC_028963	25	25	8259	52.5114	{'A': 3554, 'T': 3915, 'G': 4038, 'C': 4221}	25	0	0	0	0	701	0	0	0	0	701	4.45702	1.58952	0	0	0	0	1.58952			15728 nt	8
Kafue kinda chacma baboon virus	14924	NC_029053	20	25	7588	50.8443	{'A': 3311, 'T': 4025, 'G': 3333, 'C': 4255}	19	1	0	0	0	611	27	0	0	0	638	4.27499	1.27312	0.0670062	0	0	0	1.34012	complete	isolate:KKCBV-1	14924 nt	14	vertebrates	2016-04-02	08/13/2018
Free State vervet virus	15247	NC_029992	13	25	7868	51.6036	{'A': 3450, 'T': 3929, 'G': 3457, 'C': 4411}	13	0	0	0	0	370	0	0	0	0	370	2.42671	0.852627	0	0	0	0	0.852627	complete	isolate:VSAI1003	15247 nt	14	vertebrates	04/29/2016	08/13/2018
Ferret coronavirus	28434	NC_030292	0	25	11091	39.0061	{'A': 7913, 'T': 9430, 'G': 6208, 'C': 4883}	0	0	0	0	0	0	0	0	0	0	0	0	0	0	0	0	0	0	complete	isolate:FRCoV-NL-2010	28434 nt	9	vertebrates	2016-10-06	08/13/2018
Rousettus bat coronavirus	30161	NC_030886	3	25	13664	45.3035	{'A': 7659, 'T': 8838, 'G': 7257, 'C': 6407}	3	0	0	0	0	84	0	0	0	0	84	0.278505	0.0994662	0	0	0	0	0.0994662	complete	isolate:GCCDC1 356	30161 nt	10	vertebrates	2016-12-09	08/13/2018
NL63-related bat coronavirus	28363	NC_032107	3	25	11123	39.2166	{'A': 7383, 'T': 9843, 'G': 6077, 'W': 2, 'C': 5046, 'M': 1, 'R': 3, 'Y': 8}	2	1	0	0	0	51	32	0	0	0	83	0.292635	0.0705144	0.0352572	0	0	0	0.105772	complete	strain:BtKYNL63-9a	28363 nt	8	vertebrates	12/14/2016	08/13/2018
Beihai hermit crab virus 4	29385	NC_032490	5	25	11988	40.7963	{'A': 10619, 'T': 6777, 'G': 6322, 'C': 5666, 'Y': 1}	5	0	0	0	0	149	0	0	0	0	149	0.507061	0.170155	0	0	0	0	0.170155	incomplete	strain:BHJJX25971	29385 nt	7	invertebrates	12/29/2016	08/13/2018
Beihai Nido-like virus 2	24648	NC_032492	1	25	10886	44.1659	{'A': 7069, 'T': 6693, 'G': 5154, 'C': 5732}	1	0	0	0	0	25	0	0	0	0	25	0.101428	0.0405712	0	0	0	0	0.0405712	complete	strain:BHXun32263	24648 nt	9		12/29/2016	08/13/2018
Beihai Nido-like virus 1	20278	NC_032496	184	25	11630	57.3528	{'A': 3994, 'T': 4644, 'G': 3730, 'C': 7900, 'R': 1, 'Y': 9}	179	5	0	0	0	5898	185	0	0	0	6083	29.998	8.8273	0.246573	0	0	0	9.07387	incomplete	strain:BZL87871	20278 nt	2	invertebrates	12/29/2016	08/13/2018
Lucheng Rn rat coronavirus	28763	NC_032730	5	25	11576	40.2461	{'A': 7309, 'T': 9878, 'G': 6392, 'C': 5184}	5	0	0	0	0	140	0	0	0	0	140	0.486736	0.173834	0	0	0	0	0.173834	complete	isolate:Lucheng-19	28763 nt	5	vertebrates	01/17/2017	08/13/2018
Wenling nido-like virus 1	24854	NC_032763	7	25	11726	47.1795	{'A': 6690, 'N': 35, 'T': 6402, 'G': 5598, 'C': 6128, 'Y': 1}	7	0	0	0	0	189	0	0	0	0	189	0.760441	0.281645	0	0	0	0	0.281645	incomplete	strain:WLJQ99370	24854 nt	3	invertebrates	01/17/2017	08/13/2018
Rat arterivirus 1	15099	NC_032987	41	25	8116	53.7519	{'A': 3053, 'T': 3930, 'G': 3923, 'C': 4193}	41	0	0	0	0	1179	0	0	0	0	1179	7.80846	2.71541	0	0	0	0	2.71541			15099 nt	10
Kibale red colobus virus 1	15446	NC_033553	15	25	8057	52.1624	{'A': 3265, 'T': 4124, 'G': 3697, 'C': 4360}	15	0	0	0	0	450	0	0	0	0	450	2.91338	0.971125	0	0	0	0	0.971125	incomplete	strain:SHFV-krc1; isolate:SHFV-krc1_RC61	15446 nt	14	vertebrates	01/27/2017	08/13/2018
Xinzhou toro-like virus	30353	NC_033700	14	25	11604	38.2302	{'A': 9555, 'T': 9194, 'G': 4934, 'C': 6670}	14	0	0	0	0	411	0	0	0	0	411	1.35407	0.461239	0	0	0	0	0.461239	complete	strain:XZSJSC65757	30353 nt	4	invertebrates	02/16/2017	08/13/2018
Bat coronavirus	29642	NC_034440	4	25	12202	41.1646	{'A': 7679, 'T': 9761, 'G': 6304, 'C': 5898}	4	0	0	0	0	110	0	0	0	0	110	0.371095	0.134944	0	0	0	0	0.134944	complete	isolate:PREDICT/PDF-2180	29642 nt	10	vertebrates	2017-05-05	2019-10-03
Kibale red colobus virus 2	15596	NC_034455	7	25	7584	48.6279	{'A': 3912, 'T': 4100, 'G': 3488, 'C': 4096}	7	0	0	0	0	215	0	0	0	0	215	1.37856	0.448833	0	0	0	0	0.448833	incomplete	strain:SHFV-krc2; isolate:SHFV-krc2_RC61	15596 nt	14	vertebrates	2017-05-05	08/13/2018
Coronavirus AcCoV-JC34	27682	NC_034972	5	25	11092	40.0694	{'A': 7108, 'T': 9482, 'G': 6109, 'C': 4983}	5	0	0	0	0	154	0	0	0	0	154	0.556318	0.180623	0	0	0	0	0.180623	complete	isolate:AcCoV-JC34	27682 nt	9	vertebrates	06/13/2017	08/13/2018
Goat torovirus	28487	NC_034976	14	25	10729	37.6628	{'A': 7686, 'T': 10072, 'G': 6083, 'C': 4646}	14	0	0	0	0	391	0	0	0	0	391	1.37256	0.491452	0	0	0	0	0.491452	complete	strain:SZ	28487 nt	6	vertebrates	06/13/2017	08/13/2018
Olivier's shrew virus 1	13766	NC_035127	8	25	7143	51.8887	{'A': 2948, 'T': 3675, 'G': 3438, 'C': 3705}	8	0	0	0	0	238	0	0	0	0	238	1.7289	0.581142	0	0	0	0	0.581142	complete	isolate:Gkd-1	13766 nt	10	vertebrates	06/27/2017	08/13/2018
Wencheng Sm shrew coronavirus	25995	NC_035191	0	25	8311	31.9715	{'A': 8000, 'T': 9684, 'G': 5504, 'C': 2807}	0	0	0	0	0	0	0	0	0	0	0	0	0	0	0	0	0	0	complete	isolate:Xingguo-101	25995 nt	5	vertebrates	07/14/2017	08/13/2018
Morelia viridis nidovirus	32399	NC_035465	1	25	14550	44.9088	{'A': 10710, 'T': 7139, 'G': 6186, 'C': 8364}	1	0	0	0	0	25	0	0	0	0	25	0.0771629	0.0308652	0	0	0	0	0.0308652	complete	strain:S14-1323_MVNV	32399 nt	9	vertebrates	08/24/2017	08/13/2018
Dianke virus	20106	NC_036586	0	25	7385	36.7303	{'A': 6907, 'T': 5814, 'G': 3173, 'C': 4212}	0	0	0	0	0	0	0	0	0	0	0	0	0	0	0	0	0	0	complete	strain:SEN235030	20106 nt	3	invertebrates	01/13/2018	08/13/2018
Porcine reproductive and respiratory syndrome virus 2	15411	NC_038291	27	25	8143	52.8389	{'A': 3345, 'T': 3923, 'G': 4036, 'C': 4107}	26	1	0	0	0	794	69	0	0	0	863	5.5999	1.68711	0.0648887	0	0	0	1.752	complete	strain:ATCC VR-2332; culture-collection:ATCC:VR-2332	15411 nt	9	vertebrates	08/24/2018	08/24/2018
Kibale red-tailed guenon virus 1	15264	NC_038292	13	25	7664	50.2096	{'A': 3519, 'T': 4081, 'G': 3352, 'C': 4312}	13	0	0	0	0	380	0	0	0	0	380	2.48952	0.851677	0	0	0	0	0.851677	incomplete	isolate:krtg05	15264 nt	12	vertebrates	08/24/2018	08/24/2018
Simian hemorrhagic encephalitis virus	15370	NC_038293	17	25	7983	51.9388	{'A': 3406, 'V': 1, 'T': 3979, 'G': 3502, 'C': 4481, 'R': 1}	16	1	0	0	0	459	30	0	0	0	489	3.18152	1.04099	0.0650618	0	0	0	1.10605	complete	isolate:Sukhumi	15370 nt	13	vertebrates	08/24/2018	08/24/2018
Betacoronavirus England 1	30111	NC_038294	0	25	12399	41.1776	{'A': 7897, 'T': 9815, 'G': 6303, 'C': 6096}	0	0	0	0	0	0	0	0	0	0	0	0	0	0	0	0	0	0	complete	strain:England 1; isolate:H123990006	30111 nt	10	human, vertebrates	08/24/2018	08/24/2018
Fathead minnow nidovirus	27318	NC_038295	13	25	11130	40.7424	{'A': 9234, 'T': 6954, 'G': 4110, 'C': 7020}	13	0	0	0	0	368	0	0	0	0	368	1.3471	0.475877	0	0	0	0	0.475877	complete		27318 nt	5	vertebrates	08/24/2018	08/24/2018
Karang Sari virus	20795	NC_038296	3	25	7885	37.9178	{'A': 7086, 'T': 5824, 'G': 3254, 'C': 4631}	3	0	0	0	0	102	0	0	0	0	102	0.490503	0.144265	0	0	0	0	0.144265	complete	strain:JKT10701	20795 nt	3	invertebrates	08/24/2018	08/24/2018
Dak Nong virus	20307	NC_038297	4	25	7250	35.702	{'A': 6960, 'T': 6097, 'G': 3080, 'C': 4170}	4	0	0	0	0	121	0	0	0	0	121	0.595854	0.196976	0	0	0	0	0.196976	complete	strain:HL30	20307 nt	6	invertebrates	08/24/2018	08/24/2018
Transmissible gastroenteritis virus	28586	NC_038861	1	25	10747	37.5953	{'A': 8429, 'T': 9410, 'G': 5900, 'C': 4847}	1	0	0	0	0	31	0	0	0	0	31	0.108445	0.0349822	0	0	0	0	0.0349822	complete	strain:Purdue; isolate:PUR46-MAD	28586 nt	8	vertebrates	2000-11-05	08/24/2018
Betacoronavirus Erinaceus_VMC_DEU_2012	30148	NC_039207	1	25	11300	37.4818	{'A': 8819, 'T': 10029, 'G': 6357, 'C': 4943}	1	0	0	0	0	26	0	0	0	0	26	0.0862412	0.0331697	0	0	0	0	0.0331697	complete	isolate:ErinaceusCoV/2012-174/GER/2012	30148 nt	12	vertebrates	08/24/2018	08/24/2018
Porcine coronavirus HKU15	25425	NC_039208	8	25	10981	43.1898	{'A': 6964, 'S': 1, 'T': 7478, 'G': 5131, 'C': 5850, 'Y': 1}	7	1	0	0	0	195	28	0	0	0	223	0.877089	0.27532	0.0393314	0	0	0	0.314651	complete	strain:HKU15-155	25425 nt	7	vertebrates	08/24/2018	08/24/2018
Planarian secretory cell nidovirus	41178	NC_040361	0	25	11323	27.4977	{'A': 16360, 'T': 13495, 'G': 5982, 'C': 5341}	0	0	0	0	0	0	0	0	0	0	0	0	0	0	0	0	0	0	complete	isolate:UIUC	41178 nt	1	invertebrates	2019-12-02	2019-12-09
Yichang virus	20949	NC_040534	9	25	8581	40.9614	{'A': 6641, 'T': 5727, 'G': 3649, 'C': 4932}	9	0	0	0	0	259	0	0	0	0	259	1.23634	0.429615	0	0	0	0	0.429615	complete	isolate:HB-MLV	20949 nt	7		2019-12-02	2019-12-09
Rodent arterivirus	15224	NC_040535	26	25	7888	51.8129	{'A': 3308, 'T': 4028, 'G': 3990, 'C': 3898}	26	0	0	0	0	780	0	0	0	0	780	5.12349	1.70783	0	0	0	0	1.70783	complete	isolate:RtMc-Arterivirus/Tibet2014	15224 nt	8	vertebrates	2019-12-02	2019-12-09
Aplysia californica nido-like virus	35906	NC_040711	36	25	14841	41.3329	{'A': 8676, 'T': 12389, 'G': 8960, 'C': 5881}	35	1	0	0	0	995	27	0	0	0	1022	2.84632	0.974767	0.0278505	0	0	0	1.00262	complete	isolate:EK	35906 nt	3		2019-12-02	2019-12-09
Shingleback nidovirus 1	23832	NC_043474	0	25	11564	48.523	{'A': 7540, 'T': 4728, 'G': 5414, 'C': 6150}	0	0	0	0	0	0	0	0	0	0	0	0	0	0	0	0	0	0	incomplete		23832 nt	5	vertebrates	06/28/2019	06/28/2019
Lelystad virus	15111	NC_043487	17	25	7952	52.6239	{'A': 3247, 'T': 3912, 'G': 3815, 'C': 4137}	16	1	0	0	0	514	29	0	0	0	543	3.59341	1.05883	0.066177	0	0	0	1.12501	complete		15111 nt	8	vertebrates	06/28/2019	06/28/2019
Kadiweu virus	20398	NC_043488	10	25	7428	36.4153	{'A': 7236, 'T': 5734, 'G': 3098, 'C': 4330}	10	0	0	0	0	322	0	0	0	0	322	1.57859	0.490244	0	0	0	0	0.490244	complete	strain:BrMS-MQ10	20398 nt	4		06/28/2019	06/28/2019
Ofaie virus	19867	NC_043489	10	25	7135	35.9138	{'A': 6751, 'T': 5981, 'G': 3225, 'C': 3910}	10	0	0	0	0	278	0	0	0	0	278	1.39931	0.503347	0	0	0	0	0.503347	complete	strain:BrMS-MQ10	19867 nt	2		06/28/2019	06/28/2019
Xinzhou nematode virus 6	25960	NC_043490	3	25	10935	42.1225	{'A': 9355, 'T': 5670, 'G': 4290, 'C': 6645}	3	0	0	0	0	77	0	0	0	0	77	0.29661	0.115562	0	0	0	0	0.115562	incomplete	strain:XZSJSC61041	25960 nt	8	invertebrates	06/28/2019	06/28/2019
Yellow head virus	26662	NC_043505	10	25	12154	45.5855	{'A': 7621, 'T': 6887, 'G': 4371, 'C': 7783}	10	0	0	0	0	264	0	0	0	0	264	0.990173	0.375066	0	0	0	0	0.375066	complete	isolate:Chachoengsao 1998	26662 nt	4	invertebrates	06/28/2019	06/28/2019
Severe acute respiratory syndrome coronavirus 2	29903	NC_045512	1	25	11355	37.9728	{'A': 8954, 'T': 9594, 'G': 5863, 'C': 5492}	1	0	0	0	0	25	0	0	0	0	25	0.0836037	0.0334415	0	0	0	0	0.0334415	complete	isolate:Wuhan-Hu-1	29903 nt	12	human, vertebrates	01/13/2020	01/28/2020
STATISTICS
SUM	2703508		1021		1113379	4594.45		1003	18	0	0	0	30023	642	0	0	0	30665	156.671	51.0567	0.888233	0	0	0	51.9449
CNT	109		109		109	109		109	109	109	109	109	109	109	109	109	109	109	109	109	109	109	109	109	109
AVG	24802.8		9.36697		10214.5	42.1509		9.20183	0.165138	0	0	0	275.44	5.88991	0	0	0	281.33	1.43735	0.46841	0.00814892	0	0	0	0.476559
MIN	12704		0		6492	27.4977		0	0	0	0	0	0	0	0	0	0	0	0	0	0	0	0	0	0
MAX	41178		184		15403	57.3528		179	5	0	0	0	5898	185	0	0	0	6083	29.998	8.8273	0.246573	0	0	0	9.07387
VAR	3.67908e+07		361.865		4.1784e+06	35.4672		344.216	0.321353	0	0	0	360323	450.447	0	0	0	381995	9.88628	0.899864	0.000808802	0	0	0	0.944512
STDEV	6093.56		19.1106		2053.56	5.98295		18.6388	0.569499	0	0	0	603.042	21.3218	0	0	0	620.912	3.15877	0.952993	0.0285708	0	0	0	0.976349
Q1	20106		1		8057	37.931		1	0	0	0	0	31	0	0	0	0	31	0.108445	0.036503	0	0	0	0	0.036503
MEDIAN Q2	26975		4		10747	40.7617		4	0	0	0	0	123	0	0	0	0	123	0.467912	0.170155	0	0	0	0	0.170155
Q3	28941		13		11618	46.0451		13	0	0	0	0	368	0	0	0	0	368	1.57859	0.503347	0	0	0	0	0.524561

## Sheet: All PQSs (sequences)
All PQSs found in Nidovirales genomes. These are sorted by their G4Hunter scores.
ID	POSITION	LENGTH	SCORE	ABS_SCORE	SEQUENCE	SUB_SCORE
NC_016992	26032	28	1.53571	1.53571	GGGGAAAUUAAAUUGGCUUAUAGGGGGG	1.24,1.24,1.24,1.24
NC_004718	28134	28	-1.53571	1.53571	CCCCAAUCAAACCAACGUAGUGCCCCCC	-1.24,-1.24,-1.24,-1.24
NC_009020	25374	28	1.53571	1.53571	GGGGAAAUUAAAUUGGCUUAUAGGGGGG	1.24,1.24,1.24,1.24
NC_032496	7882	28	-1.53571	1.53571	CCCCUCUCUGCGACUUCAUCCUCCCCCA	-1.4,-1.4,-1.4,-1.24
NC_026509	2808	30	-1.53333	1.53333	ACCCCCAGCUCCUCGCCCUUUUGGCCCCUC	-1.32,-1.48,-1.48,-1.48,-1.32,-1.2
NC_032496	12882	69	-1.52174	1.52174	GAUAGUGACUCCCCUUGCUCCCACCCCAACUGCCCACACCCCCCCACCUAUUUCUGCGUUCCCGACCCC	-1.24,-1.44,-1.6,-1.6,-1.6,-1.68,-1.68,-1.68,-1.8,-1.88,-2.0,-1.84,-1.72,-1.56,-1.56,-1.72,-1.88,-2.08,-2.2,-2.36,-2.4,-2.28,-2.24,-2.32,-2.16,-2.0,-1.84,-1.68,-1.68,-1.72,-1.68,-1.64,-1.72,-1.56,-1.44,-1.32,-1.44,-1.52,-1.64,-1.44,-1.28,-1.28,-1.28,-1.28,-1.28
NC_032496	16251	28	-1.5	1.5	CCCCUUUCGCCUCCUCUACGACUACCCC	-1.2,-1.2,-1.2,-1.2
NC_038291	7161	69	-1.49275	1.49275	CGCGUCGUCGACCCGACCCCCACGCCCCCACCCGCACCCGUGCCCAUCCCCCUCCCACCGAAAGUUCUG	-1.28,-1.4,-1.6,-1.72,-1.92,-1.92,-2.0,-2.16,-2.28,-2.2,-2.28,-2.28,-2.28,-2.28,-2.28,-2.28,-2.28,-2.08,-2.04,-2.0,-1.96,-1.8,-1.8,-1.92,-2.12,-2.12,-2.12,-2.12,-1.96,-1.92,-2.04,-2.04,-1.92,-1.88,-2.0,-1.92,-1.92,-1.8,-1.68,-1.52,-1.56,-1.56,-1.64,-1.52,-1.32
NC_032496	10341	30	-1.46667	1.46667	CUCCCCUAUCACGAGCGCAUCCUCCCCCUC	-1.24,-1.32,-1.48,-1.48,-1.32,-1.2
NC_043487	1435	29	-1.44828	1.44828	CACCCCCAAGGUUGCCCUGCCGGUCCCCA	-1.2,-1.24,-1.4,-1.4,-1.24
NC_010306	21817	29	-1.44828	1.44828	AUCCCCAUCACCUGUCCGCCAACACCCCG	-1.28,-1.44,-1.6,-1.6,-1.36
NC_029053	3539	27	-1.44444	1.44444	CCCCUAUGACCUUGCCUCGUCAACCCC	-1.24,-1.24,-1.24
NC_038293	14192	30	-1.43333	1.43333	CCUCCCCAGCAUUCAUCCUCUACGCCCCAC	-1.2,-1.28,-1.36,-1.52,-1.36,-1.24
NC_032496	7735	30	-1.43333	1.43333	UUCCCCGCCACCACCAUAUCAACACCCCUG	-1.32,-1.48,-1.64,-1.64,-1.48,-1.24
NC_016993	3375	33	-1.42424	1.42424	CUUACCCCCAGCUGCCAUUAAAGCCCCAAGCCC	-1.24,-1.36,-1.52,-1.52,-1.52,-1.32,-1.28,-1.24,-1.2
NC_001961	7162	67	-1.41791	1.41791	GCGUCGUCGAUCCGACCCCCACGCCCCCACCCGCACCCGUGCCCAUUCCCCUCCCACCGAAAGUUCU	-1.2,-1.4,-1.52,-1.72,-1.72,-1.8,-1.96,-2.08,-2.0,-2.08,-2.08,-2.2,-2.24,-2.28,-2.28,-2.28,-2.08,-2.04,-2.0,-1.96,-1.8,-1.8,-1.76,-1.96,-1.96,-1.96,-1.96,-1.8,-1.76,-1.88,-1.88,-1.76,-1.72,-1.84,-1.76,-1.76,-1.64,-1.52,-1.36,-1.4,-1.4,-1.48,-1.36
NC_040711	35242	27	-1.40741	1.40741	CCCCCUUUUUUUUUUUUUACCCUUCCC	-1.28,-1.24,-1.2
NC_032107	26285	32	-1.40625	1.40625	UACCCACCCCCAUCAUUUUAUUUGCCCCUCGU	-1.32,-1.48,-1.64,-1.68,-1.56,-1.48,-1.44,-1.28
NC_020900	4249	30	-1.4	1.4	AACCCCCGACAUACUUUACAUAUCCCCCGC	-1.2,-1.36,-1.52,-1.52,-1.32,-1.2
NC_027124	2502	33	-1.39394	1.39394	GCAUCCCCCCGAAACCAAACGAAGCCCCGUGCC	-1.2,-1.4,-1.52,-1.68,-1.64,-1.48,-1.28,-1.24,-1.2
NC_029053	2074	41	-1.39024	1.39024	ACCCAUCACGCACCCCAACACAUUCCCCCACCUGCCAACAU	-1.32,-1.48,-1.52,-1.56,-1.6,-1.6,-1.68,-1.72,-1.72,-1.64,-1.76,-1.8,-1.8,-1.64,-1.52,-1.36,-1.2
NC_002532	8425	26	-1.38462	1.38462	CCCACACCCCAAUCACUGACGCGCCC	-1.32,-1.32
NC_032496	694	55	-1.38182	1.38182	GCGCCCAGUACCACCUCGCCUACCCCGCCCCCGACGACCUCCCCCGCUUUGACGU	-1.24,-1.44,-1.36,-1.56,-1.6,-1.64,-1.68,-1.84,-1.84,-1.84,-1.88,-1.76,-1.68,-1.76,-1.76,-1.68,-1.84,-1.96,-2.16,-2.24,-2.32,-2.28,-2.32,-2.16,-2.0,-1.84,-1.64,-1.68,-1.56,-1.36,-1.2
NC_033700	16713	29	-1.37931	1.37931	CUCCCCUCCAAAUAUGCUGCCAACCCCAU	-1.28,-1.4,-1.56,-1.4,-1.24
NC_032987	9932	27	-1.37037	1.37037	UCCCCCCUCCAUCACGGAGUGGCCCCU	-1.32,-1.48,-1.32
NC_033553	10119	27	-1.37037	1.37037	CCCUAUUUGCAACCCUAUACCGCCCCA	-1.32,-1.36,-1.24
NC_032496	9153	64	-1.35938	1.35938	CGCUACACCCACGACACCUCCAACCCCUGCACCCUCCUCCCCUCCAACCUCCACAAUAUCCGCC	-1.2,-1.24,-1.44,-1.4,-1.36,-1.4,-1.36,-1.48,-1.48,-1.48,-1.36,-1.44,-1.48,-1.52,-1.68,-1.8,-1.96,-2.04,-1.96,-2.04,-2.04,-1.96,-1.96,-2.04,-1.96,-1.8,-1.72,-1.64,-1.64,-1.72,-1.68,-1.68,-1.56,-1.44,-1.32,-1.4,-1.4,-1.28,-1.36,-1.28
NC_032496	13856	53	-1.35849	1.35849	GUCCAUCAUCCUCGACCCACCCGCCCCACCUUUCAGCCCCGUCCUCAUUCCCG	-1.32,-1.52,-1.68,-1.6,-1.6,-1.68,-1.68,-1.64,-1.64,-1.68,-1.6,-1.48,-1.64,-1.76,-1.96,-2.12,-1.96,-1.84,-1.8,-1.88,-1.76,-1.68,-1.56,-1.6,-1.44,-1.4,-1.36,-1.32,-1.24
NC_032496	12647	28	-1.35714	1.35714	CACCCCCGUGAACUUCCAUUCCUCCCUC	-1.36,-1.44,-1.44,-1.32
NC_032490	15061	34	1.35294	1.35294	AUGACUGGGGGGAUUUUAGAGCUGGGGGUUGCGA	1.32,1.48,1.64,1.76,1.76,1.8,1.84,1.64,1.52,1.36
NC_032987	4199	26	1.34615	1.34615	GGGUGGCGCGGCUGUUAUUCGGGGGA	1.4,1.28
NC_032496	17930	26	-1.34615	1.34615	CCAACACCCUGCUCAUCAAAGCCCCC	-1.24,-1.32
NC_032987	6854	55	-1.34545	1.34545	CCUGCCCCUGCCCUUCGGAGUGUCCCCGUCCCCGUUCCCACCUCCCACCUGGAAU	-1.2,-1.28,-1.36,-1.32,-1.36,-1.36,-1.36,-1.36,-1.36,-1.32,-1.36,-1.24,-1.24,-1.24,-1.36,-1.36,-1.4,-1.56,-1.64,-1.76,-1.92,-2.04,-2.08,-2.16,-2.08,-1.92,-1.68,-1.44,-1.48,-1.48,-1.32
NC_043505	23380	29	-1.34483	1.34483	AACCCGUCCCGGCGUCUGUCCCACCCCUC	-1.2,-1.36,-1.52,-1.4,-1.32
NC_026509	2596	29	-1.34483	1.34483	UGCCCCCAGCGUUGAGACACAACCCCCUC	-1.2,-1.36,-1.56,-1.4,-1.28
NC_032496	8429	44	-1.34091	1.34091	CACCUUCCUCUCCCACUCCCACGACCUCCCCCACACCGGUCACC	-1.24,-1.28,-1.28,-1.36,-1.44,-1.6,-1.76,-1.84,-1.76,-1.8,-1.76,-1.84,-1.8,-1.6,-1.4,-1.4,-1.4,-1.4,-1.36,-1.32
NC_032496	967	77	-1.33766	1.33766	UUGAUGUCUCCGUUCCCCCGCCCGCCCUUCCUUUCACCCCUCCUUCUUCCGCCCCCUCCGCCCCGCUCGGCGCCGGU	-1.28,-1.4,-1.52,-1.56,-1.56,-1.64,-1.76,-1.76,-1.72,-1.72,-1.68,-1.6,-1.8,-1.96,-2.12,-2.12,-1.96,-1.88,-1.8,-1.64,-1.68,-1.6,-1.48,-1.36,-1.48,-1.44,-1.28,-1.32,-1.48,-1.64,-1.72,-1.8,-1.8,-1.88,-1.96,-1.88,-2.04,-2.04,-2.04,-2.04,-1.84,-1.88,-1.8,-1.76,-1.68,-1.6,-1.6,-1.56,-1.64,-1.64,-1.48,-1.44,-1.28
NC_043490	25689	27	1.33333	1.33333	AGGGGGGACAUGUGGUAUCUGGCCGGG	1.2,1.32,1.28
NC_008516	193	30	-1.33333	1.33333	AAACCCCUUGACCGGAACCCUUACCCCUAU	-1.28,-1.44,-1.6,-1.6,-1.44,-1.28
NC_008516	3934	51	-1.33333	1.33333	UGCCUCAACUGCCCCACCAACUUCCCCAACAAGCUCCCCAACACCAUCACC	-1.32,-1.48,-1.68,-1.6,-1.52,-1.56,-1.52,-1.52,-1.48,-1.48,-1.48,-1.68,-1.68,-1.68,-1.68,-1.52,-1.52,-1.48,-1.4,-1.48,-1.56,-1.52,-1.52,-1.56,-1.4,-1.32,-1.24
NC_001639	3937	27	-1.33333	1.33333	CCCUUGACCUAACCCCUGUUGCUCCCU	-1.32,-1.32,-1.2
NC_016992	18582	28	-1.32143	1.32143	UCCCUAACUAUCAUUCCUACACCCCCCG	-1.28,-1.44,-1.48,-1.24
NC_020900	9308	25	-1.32	1.32	CCCCAAUUUAACAUUUACUAGCCCC	-1.32
NC_029992	14128	25	-1.32	1.32	CCCCAGCAGUCAUAAUCUACGCCCC	-1.32
NC_032496	14992	50	-1.32	1.32	CGUCAGCCUUCCAGUCCCCGCGCCCCUUCCCGCGUCAGCCCCUUCCUCGA	-1.36,-1.48,-1.52,-1.52,-1.6,-1.72,-1.88,-1.76,-1.72,-1.68,-1.68,-1.64,-1.56,-1.52,-1.72,-1.88,-1.88,-1.88,-1.72,-1.56,-1.68,-1.72,-1.76,-1.64,-1.44,-1.28
NC_026439	1541	25	-1.32	1.32	CCCCCCUACGGUCUACAUACAACCC	-1.32
NC_026811	2123	35	-1.31429	1.31429	ACUCUAACCCCCAGAUCAUCUCCACCCCCGCAAGA	-1.24,-1.4,-1.52,-1.68,-1.8,-1.76,-1.8,-1.8,-1.64,-1.44,-1.28
NC_026811	2351	32	-1.3125	1.3125	CCAGUCCCGGCCCCUCGCAAACUCCCCGACUU	-1.36,-1.44,-1.52,-1.48,-1.52,-1.56,-1.44,-1.32
NC_038291	379	29	-1.31034	1.31034	CAUUCCCCACUGUUGAGUGCUCCCCCGCC	-1.24,-1.36,-1.32,-1.4,-1.48
NC_001846	6772	29	1.31034	1.31034	UAGGGAGUAUGUGAAGUGGGGUAAGGGAA	1.28,1.4,1.52,1.4,1.28
NC_026439	6579	29	-1.31034	1.31034	CUUCCCCAAACCAGAGUGCGGCCCCCGCC	-1.24,-1.36,-1.32,-1.4,-1.32
NC_025113	6922	26	-1.30769	1.30769	CCCGGAUUGCCCCACCUAUCGCACCC	-1.24,-1.24
NC_003092	2884	26	-1.30769	1.30769	CCCCCAGCUCCUUUCCAUGCUGCUCC	-1.24,-1.2
NC_040535	208	26	-1.30769	1.30769	CCCCCAAAGAACCACUCCCGUGGACC	-1.24,-1.2
NC_038291	4630	26	-1.30769	1.30769	CCCAGCCUUAUGACCCCAACCAAGCC	-1.28,-1.24
NC_001961	4630	26	-1.30769	1.30769	CCCAGCCUUAUGACCCCAACCAAGCC	-1.28,-1.24
NC_027124	2371	26	-1.30769	1.30769	CCUUACCAAGCCUCGCCCCGUCCUCC	-1.28,-1.28
NC_010438	110	26	-1.30769	1.30769	CCCUAGGUUACCACCAUCCCGGCCCC	-1.2,-1.24
NC_025112	7000	26	-1.30769	1.30769	CCCAGAUUGCCCCACAUAUCGCACCC	-1.24,-1.24
NC_032496	11437	26	-1.30769	1.30769	CCAUCAUCCAAGGCCCCCCCGGCACC	-1.28,-1.28
NC_032496	20047	26	-1.30769	1.30769	CCCGUUCCCACUUCCGCCUAAAACCC	-1.24,-1.24
NC_038291	3104	36	1.30556	1.30556	GCAGAGCGGGGGCGUUCUGGGAGUAGAGGGGCAUGA	1.2,1.2,1.24,1.4,1.52,1.68,1.8,1.8,1.64,1.48,1.36,1.2
NC_001961	3104	36	1.30556	1.30556	GCAGAGCGGGGGCGUUCUGGGAGUAGAGGGGCAUGA	1.2,1.2,1.24,1.4,1.52,1.68,1.8,1.8,1.64,1.48,1.36,1.2
NC_032496	14344	30	-1.3	1.3	CCUCCUGCACGCUCCUCAAGCCCCCCACCG	-1.32,-1.4,-1.32,-1.4,-1.4,-1.24
NC_032496	11360	57	-1.29825	1.29825	CCACACCCACAUCAACACCUCCUCCCUCAACCCCACCCAACUCCACGCCUUCAACCA	-1.24,-1.28,-1.2,-1.24,-1.2,-1.2,-1.24,-1.28,-1.32,-1.48,-1.44,-1.56,-1.68,-1.76,-1.76,-1.76,-1.76,-1.76,-1.76,-1.76,-1.76,-1.72,-1.6,-1.68,-1.64,-1.52,-1.4,-1.44,-1.4,-1.4,-1.48,-1.4,-1.24
NC_025113	12113	27	-1.2963	1.2963	UCCCCACUCCUUGGUUUAUCCACCCCG	-1.32,-1.48,-1.24
NC_026011	30531	27	-1.2963	1.2963	UCCCCAUCCUUGCUGAAUUGGCCCCCA	-1.24,-1.4,-1.24
NC_032987	486	28	-1.28571	1.28571	UGCCCCUGCCUCAACGACCCAAAGCCCA	-1.2,-1.32,-1.48,-1.32
NC_001639	3394	28	-1.28571	1.28571	CACCCUCAACCUGCGCUUCCUUCCCCUC	-1.24,-1.36,-1.36,-1.28
NC_032496	7013	28	-1.28571	1.28571	CUCCCGCGUCCCCAGCCUCGGCACCCUC	-1.28,-1.36,-1.36,-1.28
NC_040711	163	28	1.28571	1.28571	AAGGGGUUGACUGAGGAGGAGUUGGGAG	1.28,1.4,1.4,1.28
NC_032496	7318	53	-1.28302	1.28302	GCUUCUCCCAGUCCCACUCCCUCGCCCUCCCUCCCAAAUCCGCCAUCACCAAC	-1.24,-1.4,-1.48,-1.48,-1.6,-1.68,-1.8,-1.68,-1.68,-1.68,-1.8,-1.84,-1.84,-1.72,-1.6,-1.56,-1.64,-1.56,-1.64,-1.6,-1.48,-1.36,-1.4,-1.36,-1.48,-1.44,-1.32,-1.2,-1.24
NC_003092	5070	25	1.28	1.28	AGGAAAUGGGGGCGCACUAUGAGGG	1.28
NC_004718	22872	25	-1.28	1.28	CCCCUGAUGGCAAACCUUGCACCCC	-1.28
NC_045512	28 288	25	-1.28	1.28	CCCCAAAAUCAGCGAAAUGCACCCC	-1.28
NC_018871	206	25	-1.28	1.28	CCCCUCUCAUCCAUUACAAACGCCC	-1.28
NC_040535	4430	25	-1.28	1.28	CCCCUUUUUGGCUCCCUUCUUUCCC	-1.28
NC_035465	440	25	-1.28	1.28	CCGUUCCCAAAGCCCGUAACCUCCC	-1.28
NC_001639	4740	25	1.28	1.28	GGGUCUGCAUCCGGGUCUGGUGGGG	1.28
NC_034976	23051	25	-1.28	1.28	CCCAUCAACGCCAUCACAUUUCCCC	-1.28
NC_002532	2569	25	-1.28	1.28	CUCUACCACUUUGCCCACCCGACCC	-1.28
NC_026509	12468	25	-1.28	1.28	CCCCACGCCGUGGUUCAUCAGCCCC	-1.28
NC_028833	26854	25	-1.28	1.28	CCCCCAAAACAGCAACGCCUCCGCC	-1.28
NC_032496	26	50	-1.28	1.28	GUCCAACUCCUCCACCUCCACCUCCCCUUCCACCCCCUCCGAGCACGGCG	-1.28,-1.48,-1.64,-1.56,-1.48,-1.56,-1.64,-1.6,-1.76,-1.84,-1.92,-2.08,-2.16,-2.08,-2.16,-2.16,-2.04,-2.04,-1.92,-1.88,-1.88,-1.84,-1.68,-1.6,-1.48,-1.28
NC_040711	18961	25	1.28	1.28	GGGGAAGCUUUGAUUUUACAUGGGG	1.28
NC_040535	2905	43	-1.27907	1.27907	CACAACCCACUUUCGUCCCCAAAACCCGCCCUAACACACCCGU	-1.24,-1.32,-1.44,-1.36,-1.48,-1.6,-1.6,-1.48,-1.36,-1.36,-1.36,-1.36,-1.4,-1.4,-1.48,-1.64,-1.76,-1.56,-1.4
NC_025112	12193	29	-1.27586	1.27586	UUCCCAACCCCGUGGUUCAUCCACCCCGG	-1.32,-1.48,-1.64,-1.44,-1.24
NC_029053	781	29	-1.27586	1.27586	CCUUCCCCGAAUCGAUGCUUUGCCCCCUG	-1.2,-1.28,-1.36,-1.36,-1.32
NC_026509	5889	29	-1.27586	1.27586	ACACCCUUCUUGCCCCAGGCGACCCCGUU	-1.36,-1.52,-1.44,-1.44,-1.32
NC_026812	5877	29	-1.27586	1.27586	UGCCCCAGAGGACCCAAAAACCCUCCCAA	-1.24,-1.36,-1.52,-1.36,-1.2
NC_032496	4885	29	-1.27586	1.27586	UCACCCUCAACAUCCUCCUCAUCCCCGCU	-1.32,-1.48,-1.4,-1.44,-1.32
NC_032496	6721	33	-1.27273	1.27273	UCACCUCCCACUUCGACUCCUGCCCCACCUGCC	-1.24,-1.4,-1.36,-1.44,-1.44,-1.36,-1.32,-1.28,-1.24
NC_033700	21922	26	-1.26923	1.26923	ACCCCCUGCGAUCCCUUACUCUUGCC	-1.24,-1.32
NC_016992	4746	26	-1.26923	1.26923	CCUCCUCCUGCACAAGCCCCACAACC	-1.24,-1.24
NC_009021	17777	26	1.26923	1.26923	GGCUGGGUAGGGUUUGAUGUUGAGGG	1.2,1.24
NC_009021	27291	26	1.26923	1.26923	GGUGAUCUGGAGGGUAAUUUUGGGGA	1.32,1.24
NC_040535	12622	26	1.26923	1.26923	CGGGGGUCUAGGCAGGCGGGCUACGG	1.24,1.44
NC_032987	480	26	-1.26923	1.26923	CCAAUCUGCCCCUGCCUCAACGACCC	-1.2,-1.24
NC_032987	4093	26	-1.26923	1.26923	UCCCCUGAAUGUAUUCCCAUUCACCC	-1.2,-1.32
NC_032987	8236	26	-1.26923	1.26923	CCAAUUCACCGCCCCUCGAAUUACCC	-1.2,-1.24
NC_028963	9154	26	-1.26923	1.26923	CCUCCUGUGACAGAUCCACCCCCGCC	-1.24,-1.24
NC_009020	18621	26	1.26923	1.26923	GGGUGUAGUUGAUACUGAGUGGGGGA	1.32,1.2
NC_035127	804	26	-1.26923	1.26923	CCCAACCUCUCUCCGGCCCUACGCCC	-1.2,-1.2
NC_035127	2251	26	-1.26923	1.26923	UCCAAAACCCCCGACUACUCCCGAUU	-1.32,-1.32
NC_016993	21156	26	-1.26923	1.26923	CCCACCCCACGGAGGAUGCAGCCCCU	-1.32,-1.2
NC_043487	4041	26	1.26923	1.26923	AGGGGCGUUGUCACAAGUGUUGGGGA	1.32,1.32
NC_043487	8588	26	-1.26923	1.26923	CCUCCUGUGACCGCAGCACCCCCGCC	-1.24,-1.24
NC_029992	1256	26	-1.26923	1.26923	UCCCGCCCAUUCAUACCCGCGCCGCC	-1.24,-1.32
NC_007447	6590	26	1.26923	1.26923	GGUUGCUUUGGGGUCUUGUAGGGAGG	1.24,1.24
NC_032496	310	26	-1.26923	1.26923	CCUCCCCCGUCCUCUUCUGGUCCACC	-1.24,-1.24
NC_032496	9325	26	-1.26923	1.26923	CCCACCACCAGACCCUCGUCACCGCC	-1.24,-1.2
NC_032496	15665	26	-1.26923	1.26923	CCUGCCUCCUCUCCACCACCCACGCC	-1.24,-1.24
NC_032496	18495	26	-1.26923	1.26923	CCUCACCACCCAACACACCCGCUUCC	-1.24,-1.24
NC_032496	15164	30	-1.26667	1.26667	ACUCCCUCCACGCCGGAAACGCCCCCACCA	-1.2,-1.36,-1.32,-1.4,-1.36,-1.24
NC_032496	13274	34	-1.26471	1.26471	CCACCUCCUCAGCUUCAUCCCCGGCCCCAUCUGC	-1.2,-1.28,-1.36,-1.52,-1.44,-1.36,-1.4,-1.32,-1.2,-1.24
NC_032496	1874	57	-1.26316	1.26316	CUACCUUUCCGCUGCAGCCGCCCCCACGCCUCCCCCCGACCACGCUCUCCACACCGU	-1.24,-1.2,-1.24,-1.2,-1.2,-1.2,-1.2,-1.36,-1.52,-1.6,-1.68,-1.88,-2.0,-1.96,-2.0,-2.04,-2.12,-2.16,-2.12,-2.0,-2.08,-1.92,-1.8,-1.64,-1.56,-1.48,-1.48,-1.48,-1.52,-1.52,-1.52,-1.48,-1.32
NC_035127	5289	50	-1.26	1.26	GCAACCAAAACGAGAUCCGCCCCCCCCACCACCAACCAGCGUUUCCCCUG	-1.2,-1.4,-1.52,-1.52,-1.6,-1.6,-1.52,-1.6,-1.68,-1.68,-1.68,-1.72,-1.84,-1.84,-1.84,-1.88,-1.84,-1.76,-1.68,-1.72,-1.72,-1.72,-1.72,-1.72,-1.56,-1.32
NC_008516	6367	27	-1.25926	1.25926	CCUCCUCUCAGACCCUGUCAAACCCCU	-1.2,-1.28,-1.2
NC_025113	2250	27	-1.25926	1.25926	CACCCCCAAAAGCCCGCCGAUGUUUCC	-1.2,-1.24,-1.32
NC_038293	1692	27	-1.25926	1.25926	CCUCUCCCACCGGCAGAACCAACCCCA	-1.2,-1.28,-1.2
NC_020901	9397	27	-1.25926	1.25926	ACCCCGCUACAACAUUUACAAGCCCCU	-1.2,-1.36,-1.2
NC_001639	8959	27	1.25926	1.25926	UGGGGCAUACCAGGCACGAGGUGGGGU	1.2,1.36,1.2
NC_029992	3666	27	-1.25926	1.25926	UCCCUUGCAAGAACCCAUUCUUCCCCU	-1.2,-1.36,-1.24
NC_038295	9827	27	-1.25926	1.25926	CUCCCCACACAACUUCCACUAUCCCAA	-1.36,-1.32,-1.32
NC_027199	801	27	1.25926	1.25926	UGGGGACAAGAGGUAUGGGAGAAAGGA	1.28,1.36,1.2
NC_032496	3904	27	-1.25926	1.25926	ACCCCCGCUCCUACAUCUUCGCCUUCC	-1.2,-1.28,-1.2
NC_032496	11431	27	-1.25926	1.25926	GCCUCGCCAUCAUCCAAGGCCCCCCCG	-1.28,-1.48,-1.32
NC_029053	2531	31	-1.25806	1.25806	CGCACCCCCUCUUGCCUCUGAGACCCCAGAA	-1.28,-1.4,-1.6,-1.56,-1.52,-1.36,-1.2
NC_029992	13	28	-1.25	1.25	CACCUUUUCAGGUGCCCCGCCCUCCCAC	-1.24,-1.32,-1.32,-1.28
NC_026812	5888	36	-1.25	1.25	ACCCAAAAACCCUCCCAACAGCACCCACCUCCUUUA	-1.36,-1.48,-1.36,-1.32,-1.28,-1.28,-1.36,-1.44,-1.44,-1.44,-1.32,-1.2
NC_032496	6737	32	-1.25	1.25	CUCCUGCCCCACCUGCCUCGAACUCCUCCUCC	-1.2,-1.24,-1.24,-1.24,-1.24,-1.24,-1.36,-1.28
NC_032496	15660	28	-1.25	1.25	CCUCUCCUGCCUCCUCUCCACCACCCAC	-1.24,-1.28,-1.2,-1.24
NC_026509	4745	33	-1.24242	1.24242	UUCCCUGCCUUCAAGAUUGCCCCACCCACCUAC	-1.2,-1.32,-1.44,-1.32,-1.28,-1.24,-1.24,-1.28,-1.24
NC_011549	22906	29	1.24138	1.24138	UGUGGGGGAUGUUUUGGUUGUUGUGGAGG	1.2,1.28,1.24,1.32,1.24
NC_034455	6527	29	-1.24138	1.24138	UUUCCCCCCAAGAAUUCGACCGCACCCAA	-1.2,-1.32,-1.44,-1.44,-1.28
NC_032496	14108	29	-1.24138	1.24138	CGUCCCCUUCACCUCCAACUGCUCCCACU	-1.28,-1.36,-1.4,-1.44,-1.28
NC_043505	1210	25	-1.24	1.24	CGAAUGCUCCGACUACACCCACCCC	-1.24
NC_043505	26499	25	-1.24	1.24	CCGCACUGAUAACCCCGAUGGCCCC	-1.24
NC_043490	7342	25	-1.24	1.24	CACCCCAUUCGACCCUAAAUUCCAC	-1.24
NC_043490	25686	25	-1.24	1.24	UCGAGGGGGGACAUGUGGUAUCUGG	1.24
NC_008516	17694	25	-1.24	1.24	CCCCAUCUCAGCCCAGAAUCCAAAC	-1.24
NC_011549	630	25	-1.24	1.24	CCACAAAUACAACCACCCCCUCUGC	-1.24
NC_016992	3319	25	-1.24	1.24	CCCUCGCUACCAUCGUCAAUACCCC	-1.24
NC_009657	1235	25	1.24	1.24	UUGGGUUGGGGUGUUUGGCGUAUAG	1.24
NC_040535	3445	25	-1.24	1.24	UAGCCCAAAUGGAGCAAGCCCCCCC	-1.24
NC_032987	3251	25	-1.24	1.24	CCACCGUACCCCUGUCCCGUCAUGC	-1.24
NC_038291	9651	25	-1.24	1.24	CCCCGGCCCCGUACGCUACUGCCUG	-1.24
NC_001961	9651	25	-1.24	1.24	CCCCGGCCCCGUACGCUACUGCCUG	-1.24
NC_009020	23553	25	1.24	1.24	AUGGUAUAACUGGAAGGGGGGUUUU	1.24
NC_032107	18612	25	1.24	1.24	GGUUGUUUUGUUGGUGUCGAGGGGG	1.24
NC_025112	2271	25	-1.24	1.24	UGUCAUCACUCCCGUCCAACCCCAC	-1.24
NC_020900	3488	25	-1.24	1.24	CCAUCCCAGUGCCAGCUUUUACCCC	-1.24
NC_032730	27662	25	-1.24	1.24	CACACCAGCUGCCACGCCACACCCC	-1.24
NC_001639	1840	25	-1.24	1.24	CCCUCCCCUCCGAAACGUUUGUUCC	-1.24
NC_033553	531	25	-1.24	1.24	CUACGCAUCCCCCAACCAUAUCUCC	-1.24
NC_029053	4306	25	-1.24	1.24	CCCCCCCUAACUCUUACCUCGGAGC	-1.24
NC_038295	6574	25	-1.24	1.24	CCCCACCAAUAAACCCAUUCAAACA	-1.24
NC_002532	3394	25	1.24	1.24	GGAAGGCGGGAUGGUGUUUGAAGGG	1.24
NC_002532	3788	25	1.24	1.24	GUUCAGGGUGACGCUGUGGUAGGGG	1.24
NC_002532	12224	25	-1.24	1.24	CCUAGUGGACCUGUUCCCAUCCCCC	-1.24
NC_026509	11654	25	-1.24	1.24	CCCACAACGCACGUGUUCAUCCCCC	-1.24
NC_034972	8278	25	1.24	1.24	GAAGAUGUUAGGGGGCUCGUUUGGG	1.24
NC_026812	252	25	-1.24	1.24	CCUACCCACCCGCCAACUCUUAACC	-1.24
NC_026812	5911	25	-1.24	1.24	CCCACCUCCUUUACAAAACCUUCCC	-1.24
NC_026812	7202	25	-1.24	1.24	CCACUCUACCACGCGCCCCAACACC	-1.24
NC_026812	21986	25	-1.24	1.24	CCGCCAACAACCACCCCAUUUGACC	-1.24
NC_032496	5516	25	-1.24	1.24	CCCCCACCUCUGCGCCGAGUACACC	-1.24
NC_032496	9323	25	-1.24	1.24	CUCCCACCACCAGACCCUCGUCACC	-1.24
NC_032496	10682	25	-1.24	1.24	CCACGCCCUCCACCACCUCAACACC	-1.24
NC_032496	10685	25	-1.24	1.24	CGCCCUCCACCACCUCAACACCACC	-1.24
NC_032496	11328	25	-1.24	1.24	CUCCUCAAGUUCCGCGCUCACCCCC	-1.24
NC_032496	15669	25	-1.24	1.24	CCUCCUCUCCACCACCCACGCCUUC	-1.24
NC_032496	15696	25	-1.24	1.24	CGUCACCAAACUCCUCCUCCCCAAC	-1.24
NC_032496	17779	25	-1.24	1.24	CAACAGCACCUCAUGCCUUACCCCC	-1.24
NC_032496	19221	25	-1.24	1.24	CCCCAAAGACCUCUACGUCUCUCCC	-1.24
NC_040711	4618	25	1.24	1.24	GAUGUUAGGGGGGUUUGCAAAGAGG	1.24
NC_016991	25959	34	1.23529	1.23529	CUGUGGUGGGGAAUAAUUGCAUGGGGUAAUUUGG	1.28,1.48,1.48,1.44,1.44,1.36,1.28,1.28,1.24,1.2
NC_020901	9359	34	-1.23529	1.23529	ACUCAUACCCCCGCUUAAUCCAAACCCCUCAGUA	-1.2,-1.36,-1.48,-1.64,-1.6,-1.64,-1.64,-1.6,-1.44,-1.28
NC_032496	20092	51	-1.23529	1.23529	UUACCGUUUAUUGUGCCCCCCCUCUCCUACCCUCACCCCAACGUCACAUUC	-1.2,-1.28,-1.36,-1.36,-1.28,-1.32,-1.48,-1.6,-1.6,-1.64,-1.64,-1.8,-1.96,-2.16,-2.32,-2.36,-2.2,-2.08,-1.88,-1.72,-1.6,-1.44,-1.32,-1.32,-1.28,-1.28,-1.24
NC_040711	27476	30	1.23333	1.23333	UCCGGGGUGUAAAUGUUCUGUGGGGGGUCA	1.2,1.36,1.6,1.68,1.48,1.32
NC_026811	8691	26	-1.23077	1.23077	CCAGUCUACCAUCGUCACCCCCAGCC	-1.2,-1.2
NC_008516	4304	26	-1.23077	1.23077	CCUGAACCUACACCAGCCCCAACACC	-1.2,-1.2
NC_008516	4310	26	-1.23077	1.23077	CCUACACCAGCCCCAACACCUGAACC	-1.2,-1.2
NC_008516	12703	26	-1.23077	1.23077	ACCCCUCAGAUCCCUCACAACAUUCC	-1.2,-1.28
NC_025113	4681	26	-1.23077	1.23077	CAGGAUCCCCCAUCAUCACGCCCUCC	-1.2,-1.24
NC_025113	14548	26	-1.23077	1.23077	UCCACAAAGAUCCGCUGCACCCCCCA	-1.28,-1.28
NC_038293	2140	26	-1.23077	1.23077	CCAUGAACAACCGCCCCCCUGCAUAC	-1.24,-1.2
NC_009021	10592	26	1.23077	1.23077	AGGGUUUGUGGCAGUUUGUGUGGGGU	1.28,1.28
NC_028963	1293	26	-1.23077	1.23077	GCCCAACACCGCCCCGCUCGCGAACC	-1.2,-1.32
NC_028963	4556	26	1.23077	1.23077	AGGGGCGUUGCAAAAAGUGCUGGGGC	1.32,1.28
NC_022787	1328	26	-1.23077	1.23077	CCAAUCCUUGAUACCACCCCAACUCC	-1.2,-1.2
NC_009020	24241	26	-1.23077	1.23077	UCCCUCCUAAUGAUACCCCAGCAACC	-1.2,-1.28
NC_043489	4302	26	-1.23077	1.23077	CCUGUAACCCUUCUAUACCCCAUGCC	-1.2,-1.2
NC_032107	15031	26	-1.23077	1.23077	ACCCCUUGUCCAAGCAUCCAAACCCU	-1.28,-1.28
NC_025112	14623	26	-1.23077	1.23077	UCCACAAAGAACCGCUGCUCCCCCCA	-1.28,-1.28
NC_001639	3844	26	-1.23077	1.23077	UCCCAUACAAGGCCCCAUUCUUCCCA	-1.28,-1.28
NC_001639	9628	26	-1.23077	1.23077	UCCCCUGCCCAGAGUUGCCCACAAUC	-1.24,-1.28
NC_034455	7072	26	-1.23077	1.23077	CCAGACUGCCCCACCUACUUCACCCG	-1.36,-1.2
NC_043488	19963	26	-1.23077	1.23077	UCCCUAUCUACCCCUGCUGACCGCCU	-1.28,-1.28
NC_034976	1414	26	-1.23077	1.23077	CCAAUCCUUGAUACCACCCCAACUCC	-1.2,-1.2
NC_023986	859	26	-1.23077	1.23077	UCCCUACUAGAUAUGCCCUAGCCCCU	-1.28,-1.28
NC_023986	18659	26	-1.23077	1.23077	CCACUGCACUACAUCCCCCUACUACC	-1.2,-1.2
NC_032496	2338	26	-1.23077	1.23077	UCCCUCCCCUCAACUCCUGGUUCUCC	-1.2,-1.28
NC_032496	3392	26	-1.23077	1.23077	CCUCUCCGUCGACAGCCUCACCCCCG	-1.32,-1.2
NC_032496	8296	26	-1.23077	1.23077	CCACCUGCUUCUAUCCCACCCUCACC	-1.2,-1.2
NC_032496	10205	26	-1.23077	1.23077	CCUCUGCCCCGAACCCGGACGCCACC	-1.2,-1.2
NC_032490	2270	26	1.23077	1.23077	GGAGGGAGACUAUCUGGAAAAGGGGU	1.28,1.2
NC_040711	19835	26	1.23077	1.23077	AGGGGAACAUUUUUUACCGUGGGGGA	1.28,1.28
NC_032987	3331	31	-1.22581	1.22581	GACCCUCAGUGAACACCCCCCUUGUCCACCA	-1.2,-1.36,-1.44,-1.32,-1.28,-1.24,-1.24
NC_038291	4665	31	1.22581	1.22581	UUGCGGGUAUUGCAGUCGGGUGGGGCGAUGG	1.36,1.32,1.36,1.32,1.36,1.32,1.28
NC_032496	8983	31	-1.22581	1.22581	ACGACCCCAGCACCACCUUCCACACCCGCUA	-1.28,-1.4,-1.48,-1.48,-1.52,-1.36,-1.2
NC_040534	5477	27	-1.22222	1.22222	GCCCCUUCAAGAAACACCCUGAUCCCA	-1.2,-1.36,-1.2
NC_033700	13323	27	-1.22222	1.22222	CACCUCUACCAACACUCCACUCCCCUU	-1.32,-1.28,-1.28
NC_016995	18924	27	-1.22222	1.22222	UACCCACAACACUACCAACAACCCCAA	-1.32,-1.32,-1.32
NC_028806	26535	36	-1.22222	1.22222	UAUACCUCCCUCAUUUUUCAACCCCAUAACCCUCCA	-1.24,-1.24,-1.24,-1.24,-1.24,-1.28,-1.32,-1.44,-1.32,-1.28,-1.24,-1.24
NC_028963	12116	27	1.22222	1.22222	UGGCAUGGCCGGGUUUGGGGUUGAGGA	1.24,1.32,1.24
NC_025112	2697	27	-1.22222	1.22222	CUCCACCCCCAGCUCCUGGCCUACCUU	-1.32,-1.28,-1.28
NC_010306	17896	27	1.22222	1.22222	AAGGGGCGCGGGGAAAAUCUUCAUGGU	1.24,1.32,1.32
NC_026812	26380	27	-1.22222	1.22222	ACCACAGCCCAAACCCCUCAAUGACCA	-1.24,-1.32,-1.24
NC_026011	29857	27	-1.22222	1.22222	GCCCCUUACCAAUGGAGUCCCUCCCUC	-1.28,-1.32,-1.2
NC_032496	12490	50	-1.22	1.22	ACUUUCCCUUCCACGGCCGCCUCCCCGUCCCCUGCACCCUCGACAACUUC	-1.2,-1.36,-1.28,-1.28,-1.44,-1.6,-1.64,-1.68,-1.56,-1.52,-1.56,-1.48,-1.52,-1.64,-1.72,-1.8,-1.92,-1.8,-1.72,-1.8,-1.72,-1.64,-1.68,-1.52,-1.36,-1.24
NC_032496	15758	50	-1.22	1.22	ACAUCCUCGACGUUCCUCACCCCCUCCCCGACCCCUGGUUYAUCGCCGUC	-1.2,-1.36,-1.48,-1.64,-1.8,-1.68,-1.6,-1.76,-1.88,-2.08,-2.24,-2.2,-2.16,-2.08,-2.08,-2.0,-1.92,-1.92,-1.88,-1.92,-1.72,-1.64,-1.56,-1.36,-1.2,-1.24
NC_032496	17459	41	-1.21951	1.21951	ACCUCUCCAAACAACCCCGCAUUCCCUGCUACCUCUCCCAC	-1.28,-1.4,-1.32,-1.2,-1.24,-1.2,-1.2,-1.2,-1.2,-1.2,-1.24,-1.24,-1.32,-1.44,-1.56,-1.4,-1.28
NC_026812	26370	32	-1.21875	1.21875	AACAGCCCAAACCACAGCCCAAACCCCUCAAU	-1.2,-1.36,-1.52,-1.48,-1.52,-1.56,-1.44,-1.32
NC_008516	16454	37	-1.21622	1.21622	CAGAAAUGCCCCCAUCAUACCAACCCCUCUGCAACCU	-1.28,-1.4,-1.56,-1.6,-1.64,-1.64,-1.6,-1.64,-1.68,-1.52,-1.44,-1.36,-1.2
NC_032496	2320	37	-1.21622	1.21622	GCGGACCCCUCACCGAUUUCCCUCCCCUCAACUCCUG	-1.32,-1.52,-1.64,-1.72,-1.84,-1.84,-1.68,-1.56,-1.4,-1.32,-1.4,-1.36,-1.28
NC_009019	1290	28	1.21429	1.21429	GUGGUAGGGGUACGUGGUGUACUGGGAA	1.24,1.32,1.32,1.24
NC_032987	5050	28	-1.21429	1.21429	CAACCCCCCCGCUGGCGGCCUUGCCCUU	-1.24,-1.32,-1.32,-1.32
NC_028963	3103	28	1.21429	1.21429	UUUGGGGCGAAGGAGGCCUCAUGGGGCU	1.24,1.4,1.36,1.36
NC_043487	7802	28	-1.21429	1.21429	ACGCCCCGAACCUCCAACUCCCUUACAA	-1.32,-1.36,-1.32,-1.36
NC_032496	11294	28	-1.21429	1.21429	CAACCCCAACCGCACCAACGACCUCCUC	-1.24,-1.28,-1.28,-1.32
NC_032496	17740	56	-1.21429	1.21429	CAGCACUUCACCUUCUACCCCGCCCUCGCCUCCCCCGACCAACAGCACCUCAUGCC	-1.28,-1.24,-1.28,-1.28,-1.32,-1.4,-1.36,-1.52,-1.68,-1.8,-1.96,-2.04,-1.92,-1.92,-2.0,-2.04,-2.04,-2.04,-1.92,-1.76,-1.56,-1.44,-1.48,-1.44,-1.4,-1.28,-1.32,-1.28,-1.32,-1.2,-1.2,-1.28
NC_032496	17785	28	-1.21429	1.21429	CACCUCAUGCCUUACCCCCGCAACACCA	-1.2,-1.24,-1.32,-1.24
NC_032496	9196	33	-1.21212	1.21212	CCAACCUCCACAAUAUCCGCCGCCCCCACAAAA	-1.24,-1.32,-1.4,-1.4,-1.44,-1.36,-1.28,-1.28,-1.2
NC_032496	13174	52	-1.21154	1.21154	AGCACCUCAACGCUUGUCCCCCCACCACCCCCGACUUCCUCUACCACGACAA	-1.24,-1.32,-1.36,-1.48,-1.64,-1.72,-1.8,-1.96,-1.88,-1.88,-1.92,-1.88,-1.92,-1.96,-2.04,-2.04,-2.12,-2.12,-1.96,-1.88,-1.8,-1.64,-1.52,-1.32,-1.32,-1.28,-1.2,-1.2
NC_032496	16462	48	-1.20833	1.20833	UGGCGUAGUCCCCUCUCCACGCCCCCCAUGCUCCUCUACACCACCUCC	-1.28,-1.44,-1.68,-1.76,-1.72,-1.72,-1.76,-1.76,-1.88,-1.96,-1.8,-1.68,-1.52,-1.36,-1.4,-1.36,-1.44,-1.44,-1.36,-1.44,-1.48,-1.52,-1.44,-1.36
NC_032763	1806	29	-1.2069	1.2069	ACUCCCCACUCGACCCACACACUACUCCU	-1.24,-1.24,-1.28,-1.36,-1.2
NC_001961	379	29	-1.2069	1.2069	CAUUCCCCACUGUUGAGUGCUCCCCCGCU	-1.24,-1.36,-1.32,-1.36,-1.36
NC_032496	330	29	-1.2069	1.2069	UCCACCGUCGACUCCCCACGCUCCCUCGC	-1.36,-1.36,-1.32,-1.2,-1.24
NC_032496	7019	29	-1.2069	1.2069	CGUCCCCAGCCUCGGCACCCUCACCACCU	-1.24,-1.2,-1.32,-1.4,-1.24
NC_032496	7454	29	-1.2069	1.2069	CAACCCCGACACCUAUACCUACACCCUAU	-1.28,-1.36,-1.36,-1.36,-1.2
NC_026439	11304	34	-1.20588	1.20588	CAGACAACCCCCACUGUGACCUACCCAAGCCCAU	-1.2,-1.28,-1.28,-1.32,-1.28,-1.36,-1.48,-1.6,-1.44,-1.28
NC_026812	23159	49	-1.20408	1.20408	UACCUACCCUAUUCCACACAUACCCCCCUCCCACAAAACUACCAAAACU	-1.24,-1.4,-1.56,-1.64,-1.56,-1.68,-1.8,-1.8,-1.68,-1.6,-1.6,-1.6,-1.6,-1.6,-1.56,-1.48,-1.48,-1.52,-1.6,-1.56,-1.56,-1.56,-1.56,-1.44,-1.28
NC_040534	9427	25	-1.2	1.2	CCCAUAUACAGAGACCCCCUAUCAC	-1.2
NC_043505	1222	25	-1.2	1.2	CUACACCCACCCCAUCUUCAGCUAC	-1.2
NC_043505	12352	25	1.2	1.2	GAUGGCUGGGUUGAGUUUACUGGGG	1.2
NC_043505	23395	25	-1.2	1.2	CUGUCCCACCCCUCGUUCCAUACGC	-1.2
NC_033700	23524	25	-1.2	1.2	UUCAGCCACUAUGCCCCCACCUCUC	-1.2
NC_033700	23529	25	-1.2	1.2	CCACUAUGCCCCCACCUCUCGACUA	-1.2
NC_026811	1530	25	-1.2	1.2	CAACUCUGAAGUCAAACCCCCCACC	-1.2
NC_026811	1546	25	-1.2	1.2	CCCCCCACCGGACUCCUUCAUGGCC	-1.2
NC_026811	2189	30	-1.2	1.2	AAACCCGUAGCUGAUCCCCCUGCUCCCAAA	-1.2,-1.32,-1.44,-1.44,-1.32,-1.2
NC_026811	2361	25	-1.2	1.2	CCCCUCGCAAACUCCCCGACUUGGU	-1.2
NC_026811	8791	25	-1.2	1.2	CCCAGUAACCCAAACGCCCGCAUCC	-1.2
NC_016995	24579	25	-1.2	1.2	CACCUACUAACCCCCAAAAGCAACC	-1.2
NC_008516	204	25	-1.2	1.2	CCGGAACCCUUACCCCUAUUUCCUC	-1.2
NC_008516	1334	25	-1.2	1.2	AUGGCCAAACCCAUCCCCAACAUCC	-1.2
NC_008516	7074	25	-1.2	1.2	CAGUAUCCCUGCCAACAGCAUCCCC	-1.2
NC_008516	7080	25	-1.2	1.2	CCCUGCCAACAGCAUCCCCAGCAUC	-1.2
NC_008516	19995	25	-1.2	1.2	AAGUAAUCAACCUCUCCCCAACCCA	-1.2
NC_008516	25247	25	-1.2	1.2	CCCUCUCCCAACUCACCUCAUCCAA	-1.2
NC_032763	15267	25	-1.2	1.2	CCUAGAAACUCCCAUCCCCGACUCU	-1.2
NC_032763	19656	25	-1.2	1.2	CUUACACUCUAGUCCCGACCCCGCC	-1.2
NC_032763	19674	25	-1.2	1.2	CCCCGCCUGUUCACCACCUCUGCAC	-1.2
NC_009019	1295	25	1.2	1.2	AGGGGUACGUGGUGUACUGGGAAUG	1.2
NC_010800	12354	25	1.2	1.2	GGGUACGGGGUAGCAGUGAGGCUCG	1.2
NC_025113	1099	25	-1.2	1.2	CUGCCUUUCCCCUGUUCAAACUCCC	-1.2
NC_025113	1782	25	1.2	1.2	GGAGGGUGUGGGGUACAUUGCUUGU	1.2
NC_025113	2714	25	-1.2	1.2	CCUUAUCUUCCUAUCCAUUAGCCCC	-1.2
NC_003092	3392	25	-1.2	1.2	UCCCUCCUUACGAUACCCCAGUCUC	-1.2
NC_003092	4808	25	-1.2	1.2	CCGAUCCCCGGCGCAUUCCCUCCAC	-1.2
NC_003092	13584	25	-1.2	1.2	CAAUCCCCCCCGUGCCGAAGAAUUC	-1.2
NC_038293	1843	25	-1.2	1.2	CGCCACCCAAACCCAAGCCCAGAAC	-1.2
NC_038293	1845	25	-1.2	1.2	CCACCCAAACCCAAGCCCAGAACUA	-1.2
NC_038293	6038	25	-1.2	1.2	CCUCGCUACCCCUAUCCAAACAUCC	-1.2
NC_038293	9783	25	-1.2	1.2	CCCCUGAUCUGCCUAACUUCUUCCC	-1.2
NC_009657	1096	25	-1.2	1.2	CAAACCCAUUACCAUAGUCACCCCA	-1.2
NC_004718	17373	25	-1.2	1.2	CUCAAUUACCAGCCCCCCGCACAUU	-1.2
NC_030886	21591	25	1.2	1.2	GGUGAGUUUGGUAUGUGGGGUCAGG	1.2
NC_040535	110	25	1.2	1.2	GGGGGGACAGGUGUACUGUACACGG	1.2
NC_040535	2749	25	-1.2	1.2	CUUCGGCCGCCCCUCCAGCUACCCU	-1.2
NC_032987	494	25	-1.2	1.2	CCUCAACGACCCAAAGCCCAGCCCU	-1.2
NC_032987	548	25	1.2	1.2	GUUUGGGCUUGGGGCGAUUAUGUGG	1.2
NC_032987	2369	30	-1.2	1.2	CGCCACCCCACCGACCCGUGGUACCCUGAC	-1.32,-1.4,-1.44,-1.32,-1.24,-1.28
NC_032987	2931	25	-1.2	1.2	AAUCACCGACCCCUUCUUCGCCCGC	-1.2
NC_032987	2934	25	-1.2	1.2	CACCGACCCCUUCUUCGCCCGCGUC	-1.2
NC_032987	3329	25	-1.2	1.2	CGGACCCUCAGUGAACACCCCCCUU	-1.2
NC_032987	4080	25	-1.2	1.2	CCCCUUCAGAAAUUCCCCUGAAUGU	-1.2
NC_032987	7702	25	1.2	1.2	GGAAAUACAGGGGUUGACGGGAGUG	1.2
NC_032987	9646	25	1.2	1.2	GUUAGGCGUGGUAUUAGGGGGAAUG	1.2
NC_032987	9692	30	-1.2	1.2	ACCACCAGUGCACCCCCCUCUUGCCUACUU	-1.4,-1.4,-1.32,-1.28,-1.28,-1.2
NC_032987	11129	25	1.2	1.2	GGGAGUCGGUGGCCAUUGUUGGGGU	1.2
NC_028963	1506	25	1.2	1.2	GCCCGGGGAUGGGAAUUGCGGGUGG	1.2
NC_028963	3854	25	-1.2	1.2	CCCCCGAGCCACAGUUGGCCCAGCC	-1.2
NC_028963	7543	25	1.2	1.2	GGGGUCCGGGUUUACAAAAUGUGGG	1.2
NC_028963	7596	25	-1.2	1.2	CCGCGCCCCUGCCCACGAUGACCGC	-1.2
NC_028963	8366	25	-1.2	1.2	CGACGCCCCACAACUGCCACUCCCG	-1.2
NC_028963	8371	25	-1.2	1.2	CCCCACAACUGCCACUCCCGUACGU	-1.2
NC_017083	30264	25	-1.2	1.2	CAAACCCCGCCAAAAGAGGAGCCCC	-1.2
NC_022787	2719	25	1.2	1.2	AGGGGGGUGAAGGUGACUAUGUAAA	1.2
NC_022787	22799	25	1.2	1.2	GGGGUGAAGUGGGUAGUUCAAUGUG	1.2
NC_022787	25199	25	-1.2	1.2	CAAUACCAUCUAAACCCCCUUUACC	-1.2
NC_038291	1463	25	-1.2	1.2	CCUCAAACACUACUCCCCGCCUGCC	-1.2
NC_038291	2797	25	-1.2	1.2	UUGAUCUCCCGACCCCACCUGAGCC	-1.2
NC_038291	3085	25	-1.2	1.2	CCUCUCCCCCAGCACCGCCGCAGAG	-1.2
NC_038291	3122	25	1.2	1.2	GGGAGUAGAGGGGCAUGAAGCUGAG	1.2
NC_038291	5842	25	-1.2	1.2	CUGCCCCCAAGACCCAAUUCUGCAC	-1.2
NC_038291	9616	25	1.2	1.2	GGGGAAGAAGUCGAGAGUGUGCGGG	1.2
NC_001961	1463	25	-1.2	1.2	CCUCAAACACUACUCCCCGCCUGCC	-1.2
NC_001961	1558	25	-1.2	1.2	CCCUUCCCGAAAGAGUGAGGCCCCC	-1.2
NC_001961	3122	25	1.2	1.2	GGGAGUAGAGGGGCAUGAAGCUGAG	1.2
NC_001961	3940	25	1.2	1.2	GUGGUUAUUCUACGGGUGAUUGGGG	1.2
NC_001961	9616	25	1.2	1.2	GGGGAAGAAGUCGAGAGUGUGCGGG	1.2
NC_009020	1369	25	-1.2	1.2	CCACCCCUUUACUUUCCCAAAGUCA	-1.2
NC_009020	3881	25	-1.2	1.2	UUACCACCAAGGCCCUUACACCCCA	-1.2
NC_009020	9169	25	-1.2	1.2	CUACACCCCAACCGCUGAAAUCCCU	-1.2
NC_027124	4481	25	1.2	1.2	GGGGCCCUUUUGAGGAAGGGUGGGA	1.2
NC_027124	4971	25	-1.2	1.2	UUCCCCAACCACUCGCCACCAUUCU	-1.2
NC_027124	4973	25	-1.2	1.2	CCCCAACCACUCGCCACCAUUCUGC	-1.2
NC_027124	9639	25	-1.2	1.2	CCCGCUCCCCCGCGUAGCACAUAAC	-1.2
NC_035127	2227	25	1.2	1.2	UUGGGCAAGUAUUUGUGGAAGGGGU	1.2
NC_043489	1951	25	-1.2	1.2	AACCCAACCAAAAUCCCUAGAACCC	-1.2
NC_043489	4318	25	-1.2	1.2	ACCCCAUGCCGUAUUGAACCUUCCC	-1.2
NC_043489	13655	25	-1.2	1.2	AUUCACCACCCAUAUAUGCUUCCCC	-1.2
NC_016994	19861	25	-1.2	1.2	CACCCCUACUCCAACACCACUCACA	-1.2
NC_015874	10029	25	-1.2	1.2	CCCCCGCAGACAACCCAGACACAGC	-1.2
NC_001846	6778	25	1.2	1.2	GUAUGUGAAGUGGGGUAAGGGAAAG	1.2
NC_001846	6782	25	1.2	1.2	GUGAAGUGGGGUAAGGGAAAGAUUG	1.2
NC_025112	1602	25	1.2	1.2	GGUCGACGAAAGAGAGGGGGAGGAA	1.2
NC_025112	2553	25	-1.2	1.2	CCACCAGACACCACCAACCCACCAC	-1.2
NC_020900	2741	25	-1.2	1.2	ACAUCCCCACUUACCCACACACUUU	-1.2
NC_020900	7173	25	-1.2	1.2	CAGCAUUCCUAUUUCACCACCCCCU	-1.2
NC_020900	7183	25	-1.2	1.2	AUUUCACCACCCCCUGCACGCUACC	-1.2
NC_020900	18644	35	-1.2	1.2	AAAGCGUCCCCUCUCGUACAUCCCCCUACUUCCAA	-1.32,-1.48,-1.48,-1.48,-1.56,-1.52,-1.56,-1.64,-1.56,-1.4,-1.24
NC_016993	23282	25	1.2	1.2	GGGGUUAUCCUUCAGGGAGGGUAUG	1.2
NC_016993	24688	25	-1.2	1.2	CCAAGCGCAACCCCAACAACCCUAA	-1.2
NC_001639	8893	25	-1.2	1.2	CGUCCCGUACCAUCCCCCGAAAGUU	-1.2
NC_001639	13493	25	-1.2	1.2	CCCCACCCAGCCACGUGGACACCUC	-1.2
NC_001639	2491	25	-1.2	1.2	CUCCCCCUGAACAACCCAAAGAAUC	-1.2
NC_001639	6960	25	-1.2	1.2	AGAUCUACAUUCCUACCCUCCCCAA	-1.2
NC_033553	8834	25	-1.2	1.2	CGACAGUGGCCCCACCCUUACCCUU	-1.2
NC_033553	8837	25	-1.2	1.2	CAGUGGCCCCACCCUUACCCUUGUC	-1.2
NC_029053	237	25	-1.2	1.2	CCCACCCCACGGUCCCGUGAAUUAC	-1.2
NC_029053	2070	25	-1.2	1.2	CAUUACCCAUCACGCACCCCAACAC	-1.2
NC_029053	4294	25	-1.2	1.2	CUGUUGCUAACGCCCCCCCUAACUC	-1.2
NC_001451	12354	25	1.2	1.2	GGGUACGGGGUAGCAGUGAGGCUCG	1.2
NC_001451	26613	25	1.2	1.2	GGUAAGGAGGGGAAUUUUGGUGAUG	1.2
NC_034976	1803	25	1.2	1.2	GGGGGGAUCUUGUUAAAAGGAAGUG	1.2
NC_034976	5194	25	1.2	1.2	UGUGGGUGUGUGGUUGGGGUACUCA	1.2
NC_034976	8594	25	1.2	1.2	GGGUGUGUUAAUGUAAGGGGUGUUG	1.2
NC_034976	26809	25	1.2	1.2	GUUGUUGGGAUGAGGGUGUUGGUGG	1.2
NC_010306	5919	25	-1.2	1.2	CCCUCGCCACACUCGGUCUCUCCCC	-1.2
NC_010306	8477	25	-1.2	1.2	CCCCUCAACUUCACCCAUCGCAAUC	-1.2
NC_010306	16491	25	-1.2	1.2	UUCCCCCAUAACACCAGUCCUCAAC	-1.2
NC_010306	17879	25	1.2	1.2	AUCCAAUCUGGGGUGGCAAGGGGCG	1.2
NC_010306	20197	25	-1.2	1.2	CGCCCUAACAAUCCCAUGCCCGUCC	-1.2
NC_010306	21512	30	-1.2	1.2	CACCACCACCACCACCCACUACAGCCCAAA	-1.2,-1.28,-1.4,-1.32,-1.24,-1.24
NC_010306	22575	25	-1.2	1.2	CCUUACCCCAUCCCAAAUACAAUAU	-1.2
NC_010306	23355	25	-1.2	1.2	CAGCCCCUAUUCCCUUGGUAUUCCC	-1.2
NC_029992	1254	25	-1.2	1.2	AUUCCCGCCCAUUCAUACCCGCGCC	-1.2
NC_038295	7945	25	-1.2	1.2	CCCCCUCCCUCAGUGUCUACAGUUC	-1.2
NC_038295	9574	25	-1.2	1.2	CCCCAAUCAUGAUCCCAUAUUCCAC	-1.2
NC_038295	13347	25	-1.2	1.2	CUCAUUUCAAUCAUCCCCAACCCUC	-1.2
NC_038295	20455	25	-1.2	1.2	CCAACAAACAACAGAAAUACCCCCC	-1.2
NC_026509	2797	25	-1.2	1.2	UUUUCACCUUUACCCCCAGCUCCUC	-1.2
NC_026509	2816	25	-1.2	1.2	CUCCUCGCCCUUUUGGCCCCUCGCC	-1.2
NC_026509	4358	25	-1.2	1.2	CUUGUCACCCCCUUCGACAUCCACC	-1.2
NC_026509	9436	25	-1.2	1.2	UCCCCCAACAGCAUCUCAGCCUCCA	-1.2
NC_026509	9791	25	-1.2	1.2	ACAUUCCCCAAUUCUUGCCCAUUCC	-1.2
NC_026509	12452	25	-1.2	1.2	UCUCCAUCCACGACAUCCCCACGCC	-1.2
NC_026812	1754	25	-1.2	1.2	CCCCACCACUAGAUAAACGCCCACU	-1.2
NC_026812	2310	25	-1.2	1.2	AACCCCCAGCGCUACUCCAUCAACC	-1.2
NC_026812	2312	25	-1.2	1.2	CCCCCAGCGCUACUCCAUCAACCGC	-1.2
NC_026812	3832	25	-1.2	1.2	CCACCUCUUUCCCAACUCUCUUCCC	-1.2
NC_026812	7127	25	-1.2	1.2	CCCAAACCGCCCCUCAACUGACGAC	-1.2
NC_026812	10379	25	-1.2	1.2	CCCAAAUAACUGCCCCAACCUGUAC	-1.2
NC_026812	14580	25	-1.2	1.2	CUUCACAGCCCACGCCCAAACCCAC	-1.2
NC_026812	26322	25	-1.2	1.2	CCUUUCCUCCUCGUCGCCGUGCCCC	-1.2
NC_026812	26384	25	-1.2	1.2	CAGCCCAAACCCCUCAAUGACCAAC	-1.2
NC_028833	3554	25	-1.2	1.2	ACACACCCCAGCCGAUAAUUCACCC	-1.2
NC_028833	26839	25	-1.2	1.2	CUACCACCAGCUCUGCCCCCAAAAC	-1.2
NC_007447	21606	25	-1.2	1.2	CCUUACCAUGCCAUCUGGAACCCCC	-1.2
NC_007447	26795	25	1.2	1.2	GUUGUUGGGAUGAGGGUGUUGGUGG	1.2
NC_027199	2158	25	-1.2	1.2	UUCCACCCCCGCCUCCAGAAUAUAA	-1.2
NC_010646	26619	25	1.2	1.2	AGGAGGGGGCAAAGAUAUGGAAGAG	1.2
NC_032492	22823	25	-1.2	1.2	CCCAGACCUCAACCUCGCCCUCCAA	-1.2
NC_032496	338	25	-1.2	1.2	CGACUCCCCACGCUCCCUCGCUCUC	-1.2
NC_032496	965	25	-1.2	1.2	CGUUGAUGUCUCCGUUCCCCCGCCC	-1.2
NC_032496	1277	25	-1.2	1.2	CAUCUCUUCCACCCUUCUCCCUUCC	-1.2
NC_032496	2721	25	-1.2	1.2	CCGCUUACCCCUUUCCUCAUCCACA	-1.2
NC_032496	3902	25	-1.2	1.2	CGACCCCCGCUCCUACAUCUUCGCC	-1.2
NC_032496	4868	25	-1.2	1.2	CCUCUCCCUCACCAGCAUCACCCUC	-1.2
NC_032496	5225	25	-1.2	1.2	CACCUUCUCCUGCACCGUUCCCCUC	-1.2
NC_032496	5481	25	-1.2	1.2	UUCCGCUCCCUCACCGACGCCCUCC	-1.2
NC_032496	5483	25	-1.2	1.2	CCGCUCCCUCACCGACGCCCUCCGC	-1.2
NC_032496	7007	25	-1.2	1.2	UCAGCUCUCCCGCGUCCCCAGCCUC	-1.2
NC_032496	7187	25	-1.2	1.2	CUCCCUCAACAUCUACGUGCACCCC	-1.2
NC_032496	7189	25	-1.2	1.2	CCCUCAACAUCUACGUGCACCCCUC	-1.2
NC_032496	7316	25	-1.2	1.2	CUGCUUCUCCCAGUCCCACUCCCUC	-1.2
NC_032496	7580	25	-1.2	1.2	CUACGUCCACACCGCCAACUACCCC	-1.2
NC_032496	8450	25	-1.2	1.2	CGACCUCCCCCACACCGGUCACCGC	-1.2
NC_032496	8452	25	-1.2	1.2	ACCUCCCCCACACCGGUCACCGCUU	-1.2
NC_032496	8498	25	-1.2	1.2	CGCCCUCUCCCUCGACUCCCUCGUC	-1.2
NC_032496	9209	25	-1.2	1.2	UAUCCGCCGCCCCCACAAAAGCGCC	-1.2
NC_032496	10350	25	-1.2	1.2	CACGAGCGCAUCCUCCCCCUCAUCC	-1.2
NC_032496	11081	25	-1.2	1.2	CCCCAACGACCACUAUUCCUUCCAC	-1.2
NC_032496	11330	25	-1.2	1.2	CCUCAAGUUCCGCGCUCACCCCCAC	-1.2
NC_032496	11333	25	-1.2	1.2	CAAGUUCCGCGCUCACCCCCACUCC	-1.2
NC_032496	11435	25	-1.2	1.2	CGCCAUCAUCCAAGGCCCCCCCGGC	-1.2
NC_032496	13271	25	-1.2	1.2	ACGCCACCUCCUCAGCUUCAUCCCC	-1.2
NC_032496	13848	25	-1.2	1.2	CCCCUCGAGUCCAUCAUCCUCGACC	-1.2
NC_032496	14012	25	-1.2	1.2	CCCCCUCCUCUACCUCGGCGCUGCC	-1.2
NC_032496	14201	25	-1.2	1.2	CUACUCCGCCAACCCCGACCUCAUC	-1.2
NC_032496	14204	25	-1.2	1.2	CUCCGCCAACCCCGACCUCAUCUUC	-1.2
NC_032496	14206	25	-1.2	1.2	CCGCCAACCCCGACCUCAUCUUCAC	-1.2
NC_032496	14357	25	-1.2	1.2	CCUCAAGCCCCCCACCGGCAACUGC	-1.2
NC_032496	14360	25	-1.2	1.2	CAAGCCCCCCACCGGCAACUGCACC	-1.2
NC_032496	15315	25	-1.2	1.2	CCCCUUCUGCCCYCUCCGCAAAGAC	-1.2
NC_032496	15693	25	-1.2	1.2	CAGCGUCACCAAACUCCUCCUCCCC	-1.2
NC_032496	16380	25	-1.2	1.2	CGUCCACCCCCUUAUCAACGCUACC	-1.2
NC_032496	16383	25	-1.2	1.2	CCACCCCCUUAUCAACGCUACCGAC	-1.2
NC_032496	17790	25	-1.2	1.2	CAUGCCUUACCCCCGCAACACCAAC	-1.2
NC_032496	19236	25	-1.2	1.2	CGUCUCUCCCGACAUCACUCCCCUC	-1.2
NC_032496	19752	25	-1.2	1.2	CGCUACCUUCACCAGUCUCGCCCCC	-1.2
NC_032496	19764	35	-1.2	1.2	CAGUCUCGCCCCCAGCAUCUACACCCAGCCCAACA	-1.2,-1.24,-1.24,-1.24,-1.36,-1.44,-1.56,-1.52,-1.56,-1.44,-1.28
NC_032490	28083	25	1.2	1.2	UUUUGGGCCGUGAUGGGGGCUGGAA	1.2
NC_025217	30605	25	-1.2	1.2	CCCAAAACAACCCCCAGUUGUCACA	-1.2
NC_034440	22874	25	-1.2	1.2	CCCUUACAGAACCUCCCGCCUCACC	-1.2
NC_034440	29189	25	-1.2	1.2	CCCCAAAUUGCUGAGCUUGCCCCAU	-1.2
NC_040711	760	25	1.2	1.2	GGGGAGGAAGCUCGCAAGGGUGAAG	1.2
NC_040711	20530	25	1.2	1.2	GGGGUUGUUACGCCAUAUGGGGUUG	1.2
NC_040711	23464	25	1.2	1.2	UCUGGUGGGGGGUUGUUUUGUAAAG	1.2
NC_040711	29532	25	1.2	1.2	UUUUAUGGUUUGGGUAGAUUUGGGG	1.2
NC_040711	30978	25	1.2	1.2	GGAGAGGAUGGAAAUAGGGCUUGGG	1.2
NC_040711	30987	25	1.2	1.2	GGAAAUAGGGCUUGGGAUGUCAGGG	1.2
NC_040711	32894	25	1.2	1.2	GGUGGCGACUACUACUAGGGGGGAG	1.2
NC_026439	1795	25	-1.2	1.2	CCCCAGCCGCCGCCCUCUGUUGGCC	-1.2
NC_032987	3283	36	-1.19444	1.19444	GGGAUCCCCACCCCGCAGCGCGACCCCCGAGUCCGA	-1.2,-1.48,-1.76,-2.04,-2.0,-2.0,-1.8,-1.64,-1.56,-1.48,-1.44,-1.28
NC_032496	14493	36	-1.19444	1.19444	GGCUCUCGCCCCCUCUCCAACCGCCUCGCUCCCGCC	-1.2,-1.28,-1.4,-1.32,-1.36,-1.32,-1.44,-1.52,-1.68,-1.48,-1.4,-1.32
NC_026812	15678	31	-1.19355	1.19355	GAAGCCCCUUCCACCGCUUCCACUCCCUUCU	-1.2,-1.36,-1.48,-1.48,-1.52,-1.4,-1.24
NC_043505	23398	26	-1.19231	1.19231	UCCCACCCCUCGUUCCAUACGCUAUC	-1.2,-1.24
NC_033700	3516	26	-1.19231	1.19231	GCCCCACCAGCGCUCCUAUCCUACCU	-1.24,-1.28
NC_008516	1327	26	-1.19231	1.19231	ACCACUCAUGGCCAAACCCAUCCCCA	-1.24,-1.24
NC_011549	627	26	-1.19231	1.19231	CUGCCACAAAUACAACCACCCCCUCU	-1.24,-1.2
NC_030886	28646	26	-1.19231	1.19231	CAGACUUACCACCUUGCCUGCCCCCA	-1.24,-1.2
NC_040535	3462	26	-1.19231	1.19231	GCCCCCCCGGGCCCAUCAAAAGACCU	-1.24,-1.28
NC_040535	3591	26	-1.19231	1.19231	ACCCAUCUCCCUUCCUUUUUUGCCCA	-1.24,-1.24
NC_028963	6391	26	-1.19231	1.19231	GCCCUUCUGGCCUCCAAACCCACCCU	-1.24,-1.28
NC_028963	8368	26	-1.19231	1.19231	ACGCCCCACAACUGCCACUCCCGUAC	-1.2,-1.24
NC_038291	4627	26	-1.19231	1.19231	UCGCCCAGCCUUAUGACCCCAACCAA	-1.24,-1.24
NC_038291	11688	26	-1.19231	1.19231	ACCCCUGCAUGGGCCCCGCCCUUUGC	-1.2,-1.24
NC_001961	4627	26	-1.19231	1.19231	UCGCCCAGCCUUAUGACCCCAACCAA	-1.24,-1.24
NC_001961	11688	26	-1.19231	1.19231	ACCCCUGCAUGGGCCCCGCCCUUUGC	-1.2,-1.24
NC_009020	18565	26	-1.19231	1.19231	UCCCUAAUUAUCAUUCCUACACCCCU	-1.24,-1.24
NC_043489	9245	26	-1.19231	1.19231	ACCCCUCAACCACUUUUACAAGCCCU	-1.24,-1.24
NC_025112	1174	26	-1.19231	1.19231	CACCCCUUCCCUUAUUCAAGCUUCCU	-1.24,-1.2
NC_020900	7176	26	-1.19231	1.19231	CAUUCCUAUUUCACCACCCCCUGCAC	-1.2,-1.2
NC_016993	20934	26	-1.19231	1.19231	UCUACUCUGUAACCCCCUGCACCCUU	-1.24,-1.24
NC_043487	1427	26	-1.19231	1.19231	UCGGCUCCCACCCCCAAGGUUGCCCU	-1.24,-1.24
NC_010306	24009	26	-1.19231	1.19231	UCCCGCUACAUUCAAAUCAACCCCCG	-1.28,-1.24
NC_029992	11118	26	-1.19231	1.19231	ACCCCAGCACGCGAUGUGACUCCCCU	-1.24,-1.24
NC_002306	14196	26	1.19231	1.19231	GAUAACGGUUGUUUGAUGGGGUGGGA	1.24,1.2
NC_026509	2522	26	-1.19231	1.19231	GCCCAAAAUGCCAUCCCGACCACCCA	-1.24,-1.32
NC_026509	2831	26	-1.19231	1.19231	GCCCCUCGCCAGAACCGCUACCCUCU	-1.24,-1.32
NC_029053	2440	37	-1.18919	1.18919	CGCCGGCGUCCCCACCAGAGACCCCGCCCGAUCCUGA	-1.36,-1.28,-1.44,-1.48,-1.52,-1.56,-1.64,-1.6,-1.72,-1.8,-1.64,-1.44,-1.28
NC_001961	2787	32	-1.1875	1.1875	AGUAGCCCCUUGGAUCUCCCGACCCCACCUGA	-1.24,-1.4,-1.44,-1.52,-1.6,-1.64,-1.44,-1.28
NC_043487	60	48	-1.1875	1.1875	GCGUGGGUACAGCCCCGCCCCACCCCUUGGCCCCUGUUCUAGCCCAAC	-1.28,-1.52,-1.48,-1.52,-1.44,-1.48,-1.76,-2.04,-2.2,-2.36,-2.32,-2.28,-2.32,-2.16,-2.04,-1.88,-1.72,-1.72,-1.68,-1.64,-1.6,-1.44,-1.44,-1.32
NC_001639	2219	48	-1.1875	1.1875	GAAGACCAGCUCCCCAACACCUACCCCGCCUGAAACCCCAACCCGGGA	-1.24,-1.44,-1.6,-1.56,-1.68,-1.76,-1.68,-1.56,-1.56,-1.6,-1.56,-1.72,-1.72,-1.72,-1.72,-1.56,-1.56,-1.68,-1.76,-1.88,-1.68,-1.48,-1.36,-1.36
NC_003092	1214	27	-1.18519	1.18519	UCUCCACUCCCCCUCCUUAAGUUGCCA	-1.2,-1.28,-1.24
NC_038293	3376	27	-1.18519	1.18519	CUCCCUGCAUCCGCACAGCCCCGUCCG	-1.24,-1.28,-1.24
NC_038293	3722	27	-1.18519	1.18519	GCCCUGCAAGAACCCGUUCUUCCCCUA	-1.28,-1.32,-1.2
NC_009988	17248	27	1.18519	1.18519	UGGAUUGGUAUGGACGUAGAGGGGGCU	1.32,1.28,1.2
NC_028963	4092	27	-1.18519	1.18519	CUCCCAUCUCCCUGCCUUCUUUGCCCG	-1.2,-1.24,-1.2
NC_027124	390	27	-1.18519	1.18519	GCCCUUGCGCCCGUAACAACUCCCCUU	-1.28,-1.36,-1.24
NC_001639	1461	27	-1.18519	1.18519	CUCCCCGCCACCCUUGGCCACUGUCCG	-1.24,-1.28,-1.24
NC_010306	2240	27	-1.18519	1.18519	ACCAAUGCAUAUAACGUCCCCCCUCCA	-1.2,-1.28,-1.2
NC_010306	2252	27	-1.18519	1.18519	AACGUCCCCCCUCCAGCCAGGCGCCUC	-1.24,-1.24,-1.28
NC_010306	8468	27	-1.18519	1.18519	UCCAAAAUUCCCCUCAACUUCACCCAU	-1.28,-1.28,-1.2
NC_010306	20232	27	-1.18519	1.18519	UCCACCUCAGCCCCCUAGGAACGCCCG	-1.2,-1.32,-1.2
NC_026812	9968	27	-1.18519	1.18519	UCCACAACCCAAACAACCUCCCAACCA	-1.2,-1.28,-1.2
NC_028824	26311	27	-1.18519	1.18519	GCCCUAGUCUUUACCCCAGCACCUCCU	-1.2,-1.32,-1.2
NC_028833	22857	27	1.18519	1.18519	UUGGGGGCUUUUGGUGGUGGUGCUGUU	1.28,1.28,1.28
NC_032496	11895	27	-1.18519	1.18519	UUCCGCCCCAACGACAUCAUCACCCUC	-1.24,-1.24,-1.28
NC_032496	13994	27	-1.18519	1.18519	UCCUAAGUUCUACCAGCUCCCCCUCCU	-1.2,-1.28,-1.2
NC_032496	14362	27	-1.18519	1.18519	AGCCCCCCACCGGCAACUGCACCUCCG	-1.24,-1.32,-1.32
NC_032496	14583	27	-1.18519	1.18519	UCCUUGUGCCACACCCACGUUCCCCGC	-1.28,-1.24,-1.2
NC_032496	15707	27	-1.18519	1.18519	UCCUCCUCCCCAACGCCUGCGACACCA	-1.2,-1.28,-1.2
NC_025217	30791	27	-1.18519	1.18519	GCCCCAAAUUGCUCAACUUGCCCCUAC	-1.24,-1.32,-1.2
NC_033700	29112	33	-1.18182	1.18182	AACACCGCCCCGAGCACAGCUGCCCCAUCUCUC	-1.24,-1.4,-1.4,-1.36,-1.4,-1.32,-1.28,-1.32,-1.24
NC_032496	11833	33	-1.18182	1.18182	UGAUCCACCCCAUCCACGACCUCUCCCACAUCU	-1.24,-1.36,-1.52,-1.52,-1.56,-1.48,-1.4,-1.44,-1.28
NC_016991	19609	28	-1.17857	1.17857	GCACCCCUUACCAAUCUAACCCUGCCUA	-1.24,-1.36,-1.32,-1.32
NC_008516	1341	28	-1.17857	1.17857	AACCCAUCCCCAACAUCCGUCGUACCUU	-1.24,-1.32,-1.32,-1.2
NC_008516	3041	28	-1.17857	1.17857	GUCCCCAAAGAAAACCCUAAUGCCCAAC	-1.24,-1.28,-1.28,-1.2
NC_040535	525	28	-1.17857	1.17857	GUCCUGACUAACCUCCCGCUUCCCCAAC	-1.28,-1.32,-1.32,-1.28
NC_032987	4413	28	-1.17857	1.17857	UUCCUUUUCUUGCCCCUUUCCUCCCAAA	-1.32,-1.32,-1.32,-1.24
NC_029053	2551	28	-1.17857	1.17857	AGACCCCAGAAGUAGCUGCCCCUCCACA	-1.28,-1.28,-1.36,-1.36
NC_034976	26812	28	1.17857	1.17857	GUUGGGAUGAGGGUGUUGGUGGUUGGAU	1.24,1.28,1.28,1.28
NC_010306	16485	28	-1.17857	1.17857	UUCCAUUUCCCCCAUAACACCAGUCCUC	-1.2,-1.28,-1.28,-1.24
NC_007447	26798	28	1.17857	1.17857	GUUGGGAUGAGGGUGUUGGUGGUUGGAU	1.24,1.28,1.28,1.28
NC_040534	7972	34	-1.17647	1.17647	UAUCUGACCCCCGUUACCAUCAACCCCGCAAAAU	-1.28,-1.44,-1.6,-1.56,-1.56,-1.56,-1.6,-1.6,-1.44,-1.28
NC_038291	2786	34	-1.17647	1.17647	UAGUAGCCCCUUUGAUCUCCCGACCCCACCUGAG	-1.2,-1.36,-1.52,-1.56,-1.64,-1.72,-1.76,-1.56,-1.4,-1.2
NC_032496	15633	34	-1.17647	1.17647	CUGUUCCGCCCCUAUCCGCCUCACCUUCCUCUCC	-1.24,-1.2,-1.2,-1.32,-1.4,-1.4,-1.36,-1.28,-1.4,-1.32
NC_026509	1199	40	-1.175	1.175	GUAAUCCCCUACAACCAAUAUUCCCCUCUCCCUCUCUGCA	-1.24,-1.48,-1.48,-1.52,-1.52,-1.64,-1.6,-1.56,-1.4,-1.28,-1.28,-1.32,-1.28,-1.24,-1.28,-1.2
NC_008516	3966	29	-1.17241	1.17241	GCUCCCCAACACCAUCACCAACACCACUC	-1.24,-1.28,-1.28,-1.28,-1.2
NC_001639	2482	29	-1.17241	1.17241	GCUCCACUGCUCCCCCUGAACAACCCAAA	-1.24,-1.4,-1.36,-1.36,-1.28
NC_029053	11476	29	-1.17241	1.17241	CUGCCCCCUCUCUGGUUUCAAACCCCACG	-1.24,-1.36,-1.36,-1.44,-1.2
NC_032496	8423	29	-1.17241	1.17241	CAACCUCACCUUCCUCUCCCACUCCCACG	-1.24,-1.32,-1.32,-1.36,-1.24
NC_032496	11448	29	-1.17241	1.17241	GGCCCCCCCGGCACCGGCAAGACCCACCU	-1.2,-1.28,-1.44,-1.36,-1.2
NC_032496	15698	29	-1.17241	1.17241	UCACCAAACUCCUCCUCCCCAACGCCUGC	-1.28,-1.36,-1.32,-1.28,-1.24
NC_032496	18560	29	-1.17241	1.17241	UCAGCCCCGCACGCCCCGGCGACACCUUC	-1.24,-1.32,-1.28,-1.28,-1.36
NC_034440	24682	29	-1.17241	1.17241	CCAACCCCACUAAUUGUAUAGCCCCAGUU	-1.4,-1.32,-1.2,-1.2,-1.2
NC_043487	7678	35	1.17143	1.17143	CCAGGGCAUGGGGCCGGGAAUAUGGGCGUGGACGG	1.24,1.44,1.48,1.52,1.4,1.36,1.32,1.36,1.32,1.4,1.32
NC_028963	4816	41	-1.17073	1.17073	ACUAUUGUGACCCCUCCCUAUGACCCCACCCAGGCCAUUAA	-1.24,-1.4,-1.52,-1.52,-1.64,-1.76,-1.88,-1.92,-1.84,-1.8,-1.88,-1.8,-1.64,-1.48,-1.32,-1.32,-1.2
NC_038291	4735	30	-1.16667	1.16667	UUCCAUUCCGAGCCCCCUUCUUUCCCACUG	-1.32,-1.44,-1.44,-1.4,-1.32,-1.24
NC_001961	4735	30	-1.16667	1.16667	UUCCAUUCCGAGCCCCCUUCUUUCCCACUG	-1.32,-1.44,-1.44,-1.4,-1.32,-1.24
NC_001639	639	30	-1.16667	1.16667	AACCUCCCGUUGCCUCAGCAGCCCCUCCGC	-1.24,-1.24,-1.32,-1.32,-1.2,-1.24
NC_032496	16995	30	-1.16667	1.16667	CACCUCCCCCAACUUUACGCGCUCCAACCU	-1.24,-1.2,-1.2,-1.2,-1.2,-1.2
NC_032496	7551	49	-1.16327	1.16327	AAGCGCCUUCCCGUCCACCUCCACCCCCUCUACGUCCACACCGCCAACU	-1.24,-1.4,-1.56,-1.76,-1.72,-1.8,-1.72,-1.64,-1.68,-1.64,-1.52,-1.48,-1.44,-1.48,-1.52,-1.44,-1.44,-1.52,-1.4,-1.4,-1.48,-1.4,-1.32,-1.36,-1.2
NC_026812	6608	37	-1.16216	1.16216	UGUACACCUGCCCCACCCUGGCCGCCCCAUUGAUACA	-1.24,-1.4,-1.6,-1.76,-1.76,-1.72,-1.72,-1.6,-1.52,-1.52,-1.56,-1.44,-1.28
NC_032763	19664	31	-1.16129	1.16129	CUAGUCCCGACCCCGCCUGUUCACCACCUCU	-1.24,-1.2,-1.28,-1.36,-1.4,-1.44,-1.32
NC_032987	7706	31	1.16129	1.16129	AUACAGGGGUUGACGGGAGUGUGUGGGAUUU	1.2,1.32,1.44,1.44,1.48,1.48,1.32
NC_015874	13200	31	-1.16129	1.16129	CAGUUCCCCCUAUUGACAAAAACCCCGCAUU	-1.28,-1.4,-1.36,-1.44,-1.44,-1.44,-1.28
NC_029992	8442	31	-1.16129	1.16129	UCCAGUCCCCUCUCCAUUCUGUUCCCACCGU	-1.2,-1.32,-1.24,-1.24,-1.32,-1.32,-1.32
NC_026812	8310	31	-1.16129	1.16129	ACACCUCCAAACCCUCAUCACCCACCCAGUG	-1.28,-1.4,-1.48,-1.48,-1.36,-1.28,-1.24
NC_026812	18627	31	-1.16129	1.16129	GACUUCCCCUAUCUUCACUUCGCCCCAACAA	-1.24,-1.44,-1.44,-1.4,-1.44,-1.44,-1.28
NC_032496	4895	31	-1.16129	1.16129	CAUCCUCCUCAUCCCCGCUGAUUCCCUCAAC	-1.24,-1.32,-1.32,-1.36,-1.28,-1.2,-1.24
NC_020901	9376	32	-1.15625	1.15625	AUCCAAACCCCUCAGUACAUGACCCCGCUACA	-1.28,-1.44,-1.4,-1.36,-1.28,-1.28,-1.32,-1.32
NC_033553	11480	32	-1.15625	1.15625	UGUACUCCCCACUCACCAUGGCCCCGCGCCAU	-1.36,-1.32,-1.4,-1.36,-1.44,-1.48,-1.48,-1.32
NC_032496	6422	45	-1.15556	1.15556	GCGCCAUUUCCUCGACCCCGCCCUCUCCAACCAACCCACCAACGA	-1.24,-1.32,-1.36,-1.48,-1.4,-1.32,-1.4,-1.48,-1.48,-1.48,-1.52,-1.56,-1.68,-1.64,-1.76,-1.84,-1.68,-1.52,-1.4,-1.2,-1.24
NC_032496	13824	45	-1.15556	1.15556	UUCCACUUCGAACGCACCCCCACACCCCUCGAGUCCAUCAUCCUC	-1.24,-1.4,-1.56,-1.64,-1.56,-1.6,-1.52,-1.52,-1.48,-1.44,-1.56,-1.64,-1.64,-1.6,-1.68,-1.64,-1.64,-1.56,-1.48,-1.32,-1.2
NC_040534	9421	26	-1.15385	1.15385	UCACAACCCAUAUACAGAGACCCCCU	-1.2,-1.2
NC_043505	4320	26	-1.15385	1.15385	ACAUCUACGAACCCAAGUCCACCCCA	-1.2,-1.2
NC_043505	23386	26	-1.15385	1.15385	UCCCGGCGUCUGUCCCACCCCUCGUU	-1.2,-1.2
NC_026811	2203	26	-1.15385	1.15385	UCCCCCUGCUCCCAAAAAGUUGACCG	-1.24,-1.2
NC_016995	18954	26	1.15385	1.15385	AGGGGGUGGACUGAUGAUAUUGGUGU	1.2,1.2
NC_016991	19606	26	-1.15385	1.15385	AUUGCACCCCUUACCAAUCUAACCCU	-1.2,-1.2
NC_009019	29181	26	1.15385	1.15385	UGAAGGGACUGGGGGUAAUAGUCAGU	1.2,1.2
NC_011549	16494	26	-1.15385	1.15385	AACCAGUUCCUGCCAAAAUACCCCCU	-1.2,-1.2
NC_011549	22899	26	1.15385	1.15385	UGGUUGCUGUGGGGGAUGUUUUGGUU	1.2,1.2
NC_025113	1866	26	1.15385	1.15385	UGGGGUUAUGAAGCAUGGGCGGAUGA	1.2,1.2
NC_025113	6927	26	-1.15385	1.15385	AUUGCCCCACCUAUCGCACCCAACAU	-1.2,-1.2
NC_003092	2918	26	-1.15385	1.15385	GCUCGCCCUUCUACCCCUCGCCUGCU	-1.2,-1.24
NC_003092	9805	26	-1.15385	1.15385	UCCCCUCUUCCCCGUGUGUGCUAUAA	-1.2,-1.2
NC_009021	17780	26	1.15385	1.15385	UGGGUAGGGUUUGAUGUUGAGGGUGC	1.24,1.2
NC_009021	27298	26	1.15385	1.15385	UGGAGGGUAAUUUUGGGGAUCGUGAA	1.2,1.2
NC_040535	6722	26	1.15385	1.15385	AGGGGACGUGGUUGUGUUACUGGGAA	1.2,1.2
NC_032987	2337	26	1.15385	1.15385	UGGGGAUCAGGGAGAAGUAUGGUUUU	1.2,1.2
NC_032987	3575	26	-1.15385	1.15385	UCCCACCUCCCUGCUUUCUUUGCCCG	-1.24,-1.2
NC_032987	9649	26	1.15385	1.15385	AGGCGUGGUAUUAGGGGGAAUGAAGU	1.2,1.2
NC_028963	11686	26	1.15385	1.15385	AGGACUCGGUGGCAAUUGUGGGGGUA	1.2,1.2
NC_038291	2608	26	-1.15385	1.15385	ACCCGCGGUGGACACCACCACCCCCU	-1.2,-1.2
NC_001961	2608	26	-1.15385	1.15385	ACCCGCGGUGGACACCACCACCCCCU	-1.2,-1.2
NC_009020	1364	26	-1.15385	1.15385	AUUCGCCACCCCUUUACUUUCCCAAA	-1.2,-1.2
NC_009020	29453	26	-1.15385	1.15385	UCCCGCAAUGCUUCCCCAGCUCCACA	-1.2,-1.2
NC_027124	1095	26	-1.15385	1.15385	UUCAGCCUUCUCAUGAACCCCUCCCU	-1.2,-1.2
NC_043489	13657	26	-1.15385	1.15385	UCACCACCCAUAUAUGCUUCCCCGCA	-1.2,-1.2
NC_020901	13396	26	-1.15385	1.15385	ACCCUAAAGAUAAUCCCCCAGAGCCU	-1.2,-1.2
NC_020901	16057	26	1.15385	1.15385	AUACUUUCGGGGUUGGGGUCUUUGUU	1.2,1.2
NC_015874	10026	26	-1.15385	1.15385	AUUCCCCCGCAGACAACCCAGACACA	-1.2,-1.2
NC_001846	6769	26	1.15385	1.15385	UGUUAGGGAGUAUGUGAAGUGGGGUA	1.2,1.2
NC_001846	19914	26	-1.15385	1.15385	GCCCCACCCCGAGCUUAAGCUCUUUA	-1.2,-1.28
NC_020900	7179	26	-1.15385	1.15385	UCCUAUUUCACCACCCCCUGCACGCU	-1.2,-1.2
NC_016993	11243	26	-1.15385	1.15385	AUUGCCGCGCCCACAUCCCGCACCCA	-1.2,-1.2
NC_016993	20937	26	-1.15385	1.15385	ACUCUGUAACCCCCUGCACCCUUGCU	-1.2,-1.2
NC_043487	8233	26	-1.15385	1.15385	UUCCUCCCAUCAACCUAUCCCGCCAA	-1.2,-1.2
NC_033553	8826	26	-1.15385	1.15385	ACACCCAGCGACAGUGGCCCCACCCU	-1.2,-1.2
NC_029053	1474	26	-1.15385	1.15385	UCCUCCACAUCUCACCCAUCCCUCUU	-1.2,-1.2
NC_034976	8591	26	1.15385	1.15385	UGUGGGUGUGUUAAUGUAAGGGGUGU	1.2,1.2
NC_010306	22567	26	-1.15385	1.15385	ACAGCUCGCCUUACCCCAUCCCAAAU	-1.2,-1.2
NC_010306	24360	26	-1.15385	1.15385	UCCCCUCCAAUGUGGCUUAUGCCCCG	-1.24,-1.2
NC_029992	1841	26	-1.15385	1.15385	AAGAUUCCACCAACUCCGCCGCCCCA	-1.2,-1.2
NC_029992	3910	26	-1.15385	1.15385	UAACUACCUUCAAGCCCCCUCACCUU	-1.2,-1.2
NC_029992	4739	26	-1.15385	1.15385	AACCCCUUCCCAGGUGACUUCCCGCA	-1.2,-1.2
NC_038295	10720	26	-1.15385	1.15385	ACCCCACAACAUCAUCAUUCAUCCCA	-1.2,-1.2
NC_038295	26605	26	-1.15385	1.15385	UCCCCAUGCAACCUGCUUACUUCCCA	-1.2,-1.2
NC_026509	557	26	1.15385	1.15385	ACUGGACCGGUGUGGGGGGCGAAGGC	1.28,1.2
NC_026509	5900	26	-1.15385	1.15385	GCCCCAGGCGACCCCGUUGUUCUCCU	-1.2,-1.24
NC_038297	14301	26	-1.15385	1.15385	ACCGUACAUGCACCCAUAACCCCUCA	-1.2,-1.2
NC_038297	18985	26	-1.15385	1.15385	ACCUGCAUUACAUCCCCCUACUACCA	-1.2,-1.2
NC_016996	24487	26	1.15385	1.15385	AGCGUGGAAGGGGAAUGGAGCGUGGU	1.2,1.2
NC_026812	10374	26	-1.15385	1.15385	UACUUCCCAAAUAACUGCCCCAACCU	-1.2,-1.2
NC_011547	11161	26	-1.15385	1.15385	ACUGUCGCGCCCACAUACCCCAUCCU	-1.2,-1.2
NC_011547	26415	26	1.15385	1.15385	UGGUUGAGUGGGGAACAAAUUAGGGA	1.2,1.2
NC_039207	28739	26	-1.15385	1.15385	ACCCCUUAAUGCCAAUUCUACACCCA	-1.2,-1.2
NC_010646	292	26	-1.15385	1.15385	UCCCCAAAAUAAACCCUUACAUUCCU	-1.2,-1.2
NC_032496	6315	26	-1.15385	1.15385	UCCCGCAGCCUCCUCUUCGCCUCCCA	-1.2,-1.2
NC_032496	18441	26	-1.15385	1.15385	UCCCCUCACCCUCAUGCUUCUCUUCU	-1.2,-1.2
NC_022103	11314	26	1.15385	1.15385	AUGAACAGGGCUAAGGGGGAGUUUGA	1.2,1.2
NC_040711	9916	26	1.15385	1.15385	AUUACUUUUAAGGGGGAAGGGUGUGA	1.2,1.2
NC_040711	10296	26	1.15385	1.15385	UGUAGGGGACGGUAAUGUUUUAGGGA	1.2,1.2
NC_040711	12743	26	1.15385	1.15385	UGGUAGAUUUUGGGGGGACGUUAGUU	1.2,1.2
NC_040711	23466	26	1.15385	1.15385	UGGUGGGGGGUUGUUUUGUAAAGCAU	1.2,1.2
NC_040711	34657	26	-1.15385	1.15385	AACCUGAAUUCCCUCUUCCCCUUACU	-1.2,-1.2
NC_026439	14927	26	-1.15385	1.15385	UCUUGUUAACUUCUCUAUCCCCCCCG	-1.24,-1.2
NC_008516	12691	33	-1.15152	1.15152	UCUCUGCCCUAAACCCCUCAGAUCCCUCACAAC	-1.28,-1.4,-1.36,-1.4,-1.36,-1.4,-1.44,-1.32,-1.24
NC_038295	26737	33	-1.15152	1.15152	UGUCUACCCACAUUCCAAUGCCCCCAAUCUCCA	-1.32,-1.32,-1.36,-1.36,-1.36,-1.36,-1.44,-1.4,-1.28
NC_026811	9785	40	-1.15	1.15	AUCACGUAACCAGCCCCAACCUGCCCCAAGACCUAGCUCC	-1.24,-1.4,-1.56,-1.52,-1.52,-1.44,-1.48,-1.56,-1.64,-1.64,-1.56,-1.44,-1.48,-1.52,-1.44,-1.36
NC_008516	1337	27	-1.14815	1.14815	GCCAAACCCAUCCCCAACAUCCGUCGU	-1.28,-1.32,-1.24
NC_003092	9793	27	-1.14815	1.14815	UCUGGCUCACUGUCCCCUCUUCCCCGU	-1.28,-1.24,-1.2
NC_038293	8498	27	-1.14815	1.14815	GUCCCCUCACCCUUCUGCAACCACAAC	-1.2,-1.28,-1.32
NC_040535	3765	27	1.14815	1.14815	AUGGGGGUUUUUGGUUGUUGGCUGGCU	1.28,1.24,1.24
NC_040535	6697	27	-1.14815	1.14815	ACACUGCCGUCCCCAGUCUGUCCCCAG	-1.4,-1.4,-1.2
NC_040535	7903	27	-1.14815	1.14815	CACCCCUUCUGACACUGGCAACCCCGU	-1.28,-1.2,-1.2
NC_035127	9426	27	-1.14815	1.14815	UCACAACAACUUUCCCCACUCCCUCAA	-1.24,-1.24,-1.2
NC_020900	18630	27	-1.14815	1.14815	AGCCCCUCCAAAGGAAAGCGUCCCCUC	-1.2,-1.2,-1.28
NC_016993	11464	27	-1.14815	1.14815	AACCCCAGCAGCCAGGUACAACCCCUG	-1.28,-1.28,-1.24
NC_016993	21484	27	-1.14815	1.14815	UUACAACCUUUCCUCCCUCCUACCCAA	-1.24,-1.24,-1.24
NC_032730	739	27	1.14815	1.14815	AAGGAUUACUUUAUGAAUGGGGGGGAC	1.28,1.28,1.24
NC_001639	1455	27	-1.14815	1.14815	GCCAGACUCCCCGCCACCCUUGGCCAC	-1.2,-1.28,-1.24
NC_001639	6962	27	-1.14815	1.14815	AUCUACAUUCCUACCCUCCCCAAGACU	-1.2,-1.24,-1.24
NC_043488	7941	27	-1.14815	1.14815	AUCCCCUACCCUAACUAAUCAUGCCAC	-1.2,-1.2,-1.24
NC_010306	16473	27	-1.14815	1.14815	CACCCUCUGGAAUUCCAUUUCCCCCAU	-1.24,-1.2,-1.2
NC_026812	7196	27	-1.14815	1.14815	CACCUACCACUCUACCACGCGCCCCAA	-1.24,-1.2,-1.2
NC_007447	13565	27	1.14815	1.14815	GUGUUGGUUUAAGGAUUUGAGGGGGUA	1.24,1.2,1.2
NC_032496	7200	27	-1.14815	1.14815	UACGUGCACCCCUCCAUCUAUUCCCUC	-1.2,-1.2,-1.24
NC_032496	11685	27	-1.14815	1.14815	UUCCAGACCGCCAUCCCCAGCAACCUC	-1.2,-1.2,-1.24
NC_032496	17668	27	-1.14815	1.14815	UACCACUCCGACCCUUCCAAAACCCAC	-1.2,-1.2,-1.24
NC_032496	18437	27	-1.14815	1.14815	GCCUUCCCCUCACCCUCAUGCUUCUCU	-1.2,-1.32,-1.24
NC_014470	23919	27	-1.14815	1.14815	CUCACAGUACUCCCACCCCUACUCACU	-1.2,-1.2,-1.2
NC_026812	4608	34	-1.14706	1.14706	CAAAACACCCACUACUCCCACUCCCACCACUCUC	-1.28,-1.24,-1.32,-1.4,-1.4,-1.44,-1.4,-1.44,-1.32,-1.24
NC_025112	1713	41	-1.14634	1.14634	CCAAAGGACACCACCCCUGACACCCCCAAGCCACCAAUGAA	-1.32,-1.4,-1.48,-1.48,-1.48,-1.44,-1.6,-1.76,-1.76,-1.8,-1.88,-1.8,-1.72,-1.72,-1.52,-1.36,-1.2
NC_026439	2047	48	-1.14583	1.14583	GCACCCAAACCGUGCAGACCACCCCCCCCACCUCCUAGUACACCUGGA	-1.24,-1.44,-1.56,-1.72,-1.76,-1.64,-1.6,-1.68,-1.68,-1.76,-1.76,-1.68,-1.72,-1.68,-1.72,-1.68,-1.72,-1.76,-1.84,-1.84,-1.76,-1.68,-1.44,-1.28
NC_040534	4215	28	-1.14286	1.14286	UCGCCCCUUGUUUACGGACCCCUACCAA	-1.2,-1.28,-1.24,-1.28
NC_032763	5009	28	-1.14286	1.14286	UUCCAUCCUAUCCUUGACCAACCCCACU	-1.24,-1.24,-1.28,-1.2
NC_003092	4495	28	-1.14286	1.14286	UGCGAAUGCCCCACCCAACACCUACCUU	-1.2,-1.28,-1.32,-1.28
NC_038293	1837	28	-1.14286	1.14286	UACCAGCGCCACCCAAACCCAAGCCCAG	-1.2,-1.32,-1.32,-1.2
NC_040535	201	28	-1.14286	1.14286	UUCUAUGCCCCCAAAGAACCACUCCCGU	-1.2,-1.32,-1.28,-1.24
NC_028963	1508	28	1.14286	1.14286	CCGGGGAUGGGAAUUGCGGGUGGCAUUG	1.24,1.36,1.48,1.36
NC_027124	2374	28	-1.14286	1.14286	UACCAAGCCUCGCCCCGUCCUCCGCCAG	-1.24,-1.32,-1.32,-1.2
NC_025112	12646	28	-1.14286	1.14286	UCACCCACCAACCCACUUGCUCCUCCAU	-1.2,-1.28,-1.24,-1.24
NC_020900	8031	28	-1.14286	1.14286	AAGCCCCUCUAUGAUACACUACCCCAAG	-1.32,-1.32,-1.32,-1.32
NC_032730	750	28	1.14286	1.14286	UAUGAAUGGGGGGGACAUCUAUGUGGAA	1.2,1.28,1.28,1.28
NC_043487	4551	28	-1.14286	1.14286	UUGCCAAGUUAAAUCAGACCCCCCCCAG	-1.2,-1.36,-1.36,-1.32
NC_032496	6563	28	-1.14286	1.14286	GUCCAAGUUUCUGCCCAUCUCCCCCGAC	-1.28,-1.28,-1.28,-1.24
NC_032496	10358	28	-1.14286	1.14286	CAUCCUCCCCCUCAUCCUGCUCGACUAC	-1.24,-1.2,-1.2,-1.24
NC_032496	11690	28	-1.14286	1.14286	GACCGCCAUCCCCAGCAACCUCACCUUC	-1.24,-1.28,-1.28,-1.24
NC_032496	13286	28	-1.14286	1.14286	CUUCAUCCCCGGCCCCAUCUGCGACAUC	-1.24,-1.2,-1.2,-1.24
NC_032496	15370	49	-1.14286	1.14286	GCCCUCAUCGACAAAAAGCCCACCCCCACCCGCGUCGUCUUCAACCUCC	-1.2,-1.4,-1.44,-1.32,-1.32,-1.44,-1.52,-1.48,-1.52,-1.44,-1.48,-1.52,-1.44,-1.44,-1.48,-1.48,-1.48,-1.52,-1.56,-1.44,-1.4,-1.36,-1.36,-1.28,-1.2
NC_040711	2593	28	1.14286	1.14286	AGAGGGCUUAAGGAUCUUAUGGGGGUUU	1.28,1.28,1.24,1.24
NC_001639	7028	36	-1.13889	1.13889	GAGUUCUUCCCCCGUACCCACGGCCCCGGCAACACC	-1.24,-1.48,-1.64,-1.6,-1.52,-1.56,-1.52,-1.52,-1.56,-1.4,-1.32,-1.24
NC_032987	500	29	-1.13793	1.13793	CGACCCAAAGCCCAGCCCUUUUGCCCUUU	-1.2,-1.28,-1.32,-1.32,-1.2
NC_020901	14068	29	-1.13793	1.13793	ACACCAUACAUACUCCCAUUACCCCACAU	-1.28,-1.28,-1.28,-1.28,-1.2
NC_020900	13987	29	-1.13793	1.13793	ACACCACACACAGACCCAUAACCCCUCAU	-1.28,-1.28,-1.28,-1.28,-1.2
NC_034455	324	29	-1.13793	1.13793	AGCCUAGGCGCCCCAAACCCACACCCUGU	-1.24,-1.36,-1.4,-1.28,-1.2
NC_029053	14619	29	-1.13793	1.13793	CUUCCAACCAUGAGACCGCCCCCACCUGU	-1.28,-1.32,-1.32,-1.28,-1.2
NC_034976	13896	29	-1.13793	1.13793	AUACCUACGCCACCAUUACCACCCCACAU	-1.28,-1.28,-1.32,-1.32,-1.24
NC_032496	4851	29	-1.13793	1.13793	AUUCCCUACCGCCUCUGCCUCUCCCUCAC	-1.2,-1.2,-1.24,-1.24,-1.2
NC_032496	18427	29	-1.13793	1.13793	UCUACCAUCGGCCUUCCCCUCACCCUCAU	-1.28,-1.28,-1.28,-1.28,-1.28
NC_040711	34664	29	-1.13793	1.13793	AUUCCCUCUUCCCCUUACUGAUGCCCAGA	-1.24,-1.36,-1.36,-1.32,-1.2
NC_028963	2955	37	-1.13514	1.13514	CACGCCAACACCCGUUGCCCCGGCCCCGCCUGCUGAG	-1.32,-1.44,-1.6,-1.52,-1.64,-1.64,-1.56,-1.52,-1.56,-1.52,-1.48,-1.36,-1.2
NC_032496	19014	37	-1.13514	1.13514	CGCUACCCUCAGCCACUCCACCUCCCCCAGCGUUGUC	-1.24,-1.36,-1.56,-1.68,-1.68,-1.64,-1.56,-1.4,-1.28,-1.28,-1.2,-1.2,-1.28
NC_001961	4664	45	1.13333	1.13333	CUUGCGGGUAUUGCAGGCGGGUGGGGCGAUGGUGGCUGAGGCGGU	1.28,1.48,1.44,1.48,1.44,1.48,1.44,1.4,1.28,1.36,1.44,1.4,1.4,1.4,1.44,1.52,1.52,1.4,1.52,1.48,1.36
NC_016993	24246	30	1.13333	1.13333	UAACGGGGGCUAGUGGAUACAGGGUGUGAG	1.24,1.28,1.28,1.32,1.36,1.24
NC_043487	3430	30	-1.13333	1.13333	UGUCACCCCCUCCGAUGGGCCACCCCAUGC	-1.2,-1.36,-1.4,-1.4,-1.32,-1.36
NC_043487	6879	30	-1.13333	1.13333	GCAUCCCACUCCAGACACCAACCCCUCUUU	-1.32,-1.4,-1.4,-1.4,-1.4,-1.28
NC_026812	12063	30	-1.13333	1.13333	AUCCUCCACCACAGCCCAAUCCGCCCACAU	-1.2,-1.32,-1.32,-1.28,-1.2,-1.2
NC_026812	21977	30	-1.13333	1.13333	ACCUACACACCGCCAACAACCACCCCAUUU	-1.2,-1.36,-1.28,-1.2,-1.2,-1.2
NC_043487	4407	38	-1.13158	1.13158	UGUCCGAGAUCCCCUUCUCAGCCCCAUUUUUCCCAAAA	-1.36,-1.36,-1.4,-1.4,-1.32,-1.24,-1.28,-1.4,-1.56,-1.68,-1.68,-1.52,-1.36,-1.2
NC_034455	8651	38	-1.13158	1.13158	GGUGCUACCUCCCCCUCCCCGACGGAGUGUACCCCAUG	-1.2,-1.32,-1.4,-1.4,-1.4,-1.36,-1.36,-1.52,-1.6,-1.68,-1.84,-1.68,-1.52,-1.32
NC_010306	17881	38	1.13158	1.13158	CCAAUCUGGGGUGGCAAGGGGCGCGGGGAAAAUCUUCA	1.32,1.56,1.8,1.96,1.96,1.96,2.0,2.0,1.84,1.64,1.48,1.32,1.28,1.2
NC_032496	5948	38	-1.13158	1.13158	CAACUACGACCACCCCGUCUCCGCCCUCGAGUCCCUCA	-1.24,-1.32,-1.32,-1.36,-1.28,-1.28,-1.24,-1.2,-1.36,-1.48,-1.52,-1.44,-1.48,-1.32
NC_032496	10315	46	-1.13043	1.13043	GCAUUCCCCUCCUCUUCAACACCCUCCUCCCCUAUCACGAGCGCAU	-1.24,-1.4,-1.44,-1.44,-1.6,-1.76,-1.76,-1.76,-1.6,-1.44,-1.44,-1.4,-1.32,-1.36,-1.28,-1.28,-1.24,-1.24,-1.2,-1.24,-1.2,-1.2
NC_032496	15292	46	-1.13043	1.13043	AUCACCAACAAGAUUCCCUCCCUCCCCUUCUGCCCYCUCCGCAAAG	-1.24,-1.4,-1.56,-1.52,-1.52,-1.48,-1.4,-1.36,-1.48,-1.56,-1.68,-1.68,-1.76,-1.76,-1.84,-1.92,-1.76,-1.68,-1.56,-1.56,-1.44,-1.28
NC_032987	3243	31	-1.12903	1.12903	AAACACCGCCACCGUACCCCUGUCCCGUCAU	-1.28,-1.4,-1.36,-1.36,-1.36,-1.36,-1.28
NC_025112	7144	31	-1.12903	1.12903	CUACCACCCACCACUCUACAAGCCCCAUGAU	-1.28,-1.4,-1.4,-1.4,-1.28,-1.2,-1.2
NC_026812	10294	31	-1.12903	1.12903	ACUUACCCCAACUCCAUCCUAAUCCCUCUGA	-1.28,-1.4,-1.36,-1.4,-1.4,-1.36,-1.2
NC_034440	10827	31	-1.12903	1.12903	ACCAUACCCACUCAAUUGUUCCCCCUCUUAU	-1.36,-1.36,-1.32,-1.24,-1.24,-1.24,-1.24
NC_026812	235	39	-1.12821	1.12821	CUCUUACGUAGCCCCAUCCUACCCACCCGCCAACUCUUA	-1.2,-1.28,-1.4,-1.48,-1.44,-1.52,-1.6,-1.56,-1.6,-1.64,-1.64,-1.72,-1.56,-1.4,-1.24
NC_038293	2216	32	-1.125	1.125	CGACCUCGCCACCGCCGCCCGCCUCCCCGUGG	-1.24,-1.32,-1.52,-1.68,-1.56,-1.48,-1.36,-1.2
NC_029053	1793	40	-1.125	1.125	CCACCUGCCGAACUCCCCUAAUGCCCCCAUCGUUGAGAUC	-1.36,-1.44,-1.52,-1.68,-1.6,-1.52,-1.56,-1.56,-1.48,-1.4,-1.4,-1.4,-1.36,-1.32,-1.32,-1.2
NC_032496	10922	32	-1.125	1.125	CCGCUUCCUCUCCUCCGACGACCCCCGCGACA	-1.28,-1.36,-1.24,-1.32,-1.24,-1.24,-1.28,-1.2
NC_032496	12567	48	-1.125	1.125	CGCAACCCCGAGCUCAACCACAUCCCCCUCCCUUUCGAACUCAGCGUC	-1.24,-1.32,-1.52,-1.64,-1.64,-1.76,-1.72,-1.68,-1.52,-1.36,-1.4,-1.44,-1.44,-1.4,-1.4,-1.4,-1.4,-1.44,-1.36,-1.24,-1.28,-1.2,-1.2,-1.24
NC_032496	5494	41	-1.12195	1.12195	CCGACGCCCUCCGCGACCACUUCCCCCACCUCUGCGCCGAG	-1.28,-1.36,-1.44,-1.48,-1.56,-1.6,-1.64,-1.56,-1.44,-1.28,-1.32,-1.2,-1.2,-1.32,-1.24,-1.28,-1.24
NC_025113	1638	33	-1.12121	1.12121	CCGGAUCCCUCCCCUAAUGAGCCACCCAAAACU	-1.2,-1.24,-1.28,-1.36,-1.44,-1.44,-1.44,-1.36,-1.24
NC_038293	7284	33	-1.12121	1.12121	GUUACUCCCCAUCCAUCUUUCCACCCAGCACCA	-1.2,-1.4,-1.4,-1.36,-1.4,-1.36,-1.44,-1.36,-1.2
NC_027124	10180	33	-1.12121	1.12121	CUACUAUCCCCCUACACUGAACCUCCCACACAG	-1.2,-1.28,-1.4,-1.4,-1.4,-1.4,-1.44,-1.44,-1.24
NC_038296	10039	33	-1.12121	1.12121	ACAUCAACCCCGCCGUACACGACCCCGAAACAA	-1.32,-1.48,-1.4,-1.4,-1.4,-1.36,-1.4,-1.4,-1.24
NC_029992	7232	33	-1.12121	1.12121	GUUACUCCCCAUCCAUCUAUCCACCCAGCACCA	-1.2,-1.4,-1.4,-1.36,-1.4,-1.36,-1.44,-1.36,-1.2
NC_038295	219	34	-1.11765	1.11765	GAACCCUUCUCCCCCUCUAUCACUCACCACUCAA	-1.28,-1.36,-1.44,-1.52,-1.4,-1.32,-1.2,-1.24,-1.24,-1.2
NC_040711	31340	34	1.11765	1.11765	UACUCUUGGGGUUGGUUCUGUUGGGGGUGUUUCU	1.2,1.36,1.52,1.56,1.6,1.64,1.64,1.64,1.44,1.28
NC_028963	2951	26	-1.11538	1.11538	GCCGCACGCCAACACCCGUUGCCCCG	-1.24,-1.2
NC_027124	9324	26	-1.11538	1.11538	GCCCUCUCGCAAUUCCCUCACUCCCG	-1.2,-1.2
NC_032496	10355	26	-1.11538	1.11538	GCGCAUCCUCCCCCUCAUCCUGCUCG	-1.2,-1.2
NC_032496	14736	26	-1.11538	1.11538	GCCACGCCGCUUCCUCGCCGACCCCG	-1.2,-1.2
NC_040711	34980	26	-1.11538	1.11538	GCCCGAGAACCCCCCUCCUGUAUGAG	-1.2,-1.28
NC_026812	10278	35	-1.11429	1.11429	AUUCAUCCACCCAGUUACUUACCCCAACUCCAUCC	-1.2,-1.2,-1.2,-1.24,-1.2,-1.28,-1.36,-1.28,-1.2,-1.28,-1.24
NC_040711	12008	35	1.11429	1.11429	UUAAGGGUAUGGGAUCUAUUGUGGGGGAGCGAUUU	1.2,1.36,1.52,1.52,1.56,1.4,1.32,1.2,1.2,1.2,1.2
NC_033700	9596	27	-1.11111	1.11111	AACCCCAUCUUUAAUUAUUCCACCCAU	-1.2,-1.2,-1.2
NC_026811	1540	27	-1.11111	1.11111	GUCAAACCCCCCACCGGACUCCUUCAU	-1.2,-1.24,-1.24
NC_008516	208	27	-1.11111	1.11111	AACCCUUACCCCUAUUUCCUCUUUUAU	-1.2,-1.2,-1.2
NC_028806	26548	27	-1.11111	1.11111	UUUUUCAACCCCAUAACCCUCCAGCAA	-1.2,-1.2,-1.2
NC_025113	1625	36	-1.11111	1.11111	CUUUGGUGCCCCACCGGAUCCCUCCCCUAAUGAGCC	-1.2,-1.28,-1.44,-1.44,-1.44,-1.52,-1.6,-1.56,-1.6,-1.4,-1.32,-1.24
NC_025113	4685	27	-1.11111	1.11111	AUCCCCCAUCAUCACGCCCUCCGGUGA	-1.24,-1.2,-1.2
NC_032987	550	27	1.11111	1.11111	UUGGGCUUGGGGCGAUUAUGUGGUGUA	1.2,1.2,1.2
NC_032987	3935	27	1.11111	1.11111	AUUCUUGGUAGGUUAUUGGGCGGGGCA	1.24,1.2,1.2
NC_032987	3939	27	1.11111	1.11111	UUGGUAGGUUAUUGGGCGGGGCACGCU	1.24,1.2,1.2
NC_028963	7674	27	-1.11111	1.11111	GACCCUCCCACACCCAUCUAAACUCAA	-1.2,-1.24,-1.24
NC_038291	4071	27	1.11111	1.11111	AUGGGGGUUUUUGGCUGCUGGUUGGCU	1.24,1.2,1.2
NC_001961	4071	27	1.11111	1.11111	AUGGGGGUUUUUGGCUGCUGGUUGGCU	1.24,1.2,1.2
NC_035127	1768	27	-1.11111	1.11111	GGCCCACCACCACCGCCUCCACCACCG	-1.2,-1.36,-1.36
NC_020901	12331	36	-1.11111	1.11111	UUAAACCUCACCCCUAUAUAACACCCCGCACUCAUA	-1.2,-1.36,-1.52,-1.48,-1.52,-1.52,-1.48,-1.4,-1.44,-1.4,-1.4,-1.24
NC_015874	15816	27	-1.11111	1.11111	AUCGCAGUCCCCUAAACAACCACCCAA	-1.2,-1.2,-1.2
NC_001846	3155	27	1.11111	1.11111	AAGGGGCAGGUUGAGGCGGAUUCGGAA	1.2,1.2,1.2
NC_025112	236	36	-1.11111	1.11111	CCACCAGCGCUCCCCCCGGCCUGUCCCAACUGAAGC	-1.36,-1.4,-1.44,-1.44,-1.36,-1.32,-1.32,-1.32,-1.28,-1.32,-1.24,-1.28
NC_016993	16399	27	-1.11111	1.11111	AGCCCGUCCCUGCCAAAAUCCCUCCUG	-1.28,-1.28,-1.24
NC_032730	12523	27	1.11111	1.11111	CAGGGUUAUUUAAACGGGUGCGGGGCU	1.24,1.28,1.28
NC_001639	10530	27	-1.11111	1.11111	AUUCUUACCUUCACCCCCCUUCAAAGA	-1.24,-1.2,-1.2
NC_001639	4628	27	-1.11111	1.11111	AUUCCCUGACUACGUCUCUGCCCCCAA	-1.2,-1.2,-1.2
NC_043488	14346	27	-1.11111	1.11111	GCUCCAAUAACCCCACAUGACCCACUU	-1.2,-1.24,-1.2
NC_034976	2969	27	-1.11111	1.11111	GCACCCAUACCCGUACCCUCACCUUAU	-1.2,-1.28,-1.24
NC_026509	13057	27	-1.11111	1.11111	AGACACACCCCUCUCUCACUAACCCAU	-1.2,-1.2,-1.24
NC_038297	14310	27	-1.11111	1.11111	GCACCCAUAACCCCUCAUGAUCCUCUU	-1.2,-1.24,-1.2
NC_023986	13086	27	-1.11111	1.11111	UUCCCCCUAUAGAUCAAAAUCCCACAU	-1.2,-1.2,-1.2
NC_028752	12054	27	1.11111	1.11111	UUUAAGGAGGGGUGCUGUUUUGGGUUA	1.2,1.2,1.2
NC_010646	189	27	-1.11111	1.11111	UUCAGGCGACCCCUCUCCCACCGCCAU	-1.2,-1.2,-1.2
NC_032496	4905	27	-1.11111	1.11111	AUCCCCGCUGAUUCCCUCAACAUCCAA	-1.2,-1.2,-1.2
NC_032490	28085	27	1.11111	1.11111	UUGGGCCGUGAUGGGGGCUGGAACGUU	1.2,1.2,1.2
NC_040711	5728	27	1.11111	1.11111	UUGGGACCUCGAUUUUUGGGUGGGGUU	1.2,1.2,1.2
NC_040711	6333	27	1.11111	1.11111	UUGGGAUGUAGAAAGCUUAAGGGGGAC	1.24,1.24,1.2
NC_040711	16239	27	1.11111	1.11111	UAGUGGGGUAACUUUUGUGGAAGGGAU	1.2,1.2,1.2
NC_040711	27104	27	1.11111	1.11111	UUGGCAGGAGUAUAUGUUGAGGGGGAA	1.2,1.2,1.2
NC_029053	2366	37	-1.10811	1.10811	CAUUCUCAAGCCCCAGCGUCCUACCCCUGAUCCUCGU	-1.2,-1.28,-1.44,-1.44,-1.4,-1.36,-1.36,-1.4,-1.48,-1.48,-1.56,-1.36,-1.2
NC_040534	16445	28	-1.10714	1.10714	GCACCAACACAGCAAACCCAUCCCCAAA	-1.24,-1.28,-1.24,-1.24
NC_028806	26455	28	1.10714	1.10714	CAGGGACAACGUGUUAAUUGGGGGGACG	1.24,1.32,1.28,1.2
NC_032987	4105	28	-1.10714	1.10714	AUUCCCAUUCACCCGAGCCACCCGCACA	-1.2,-1.2,-1.24,-1.24
NC_028963	2969	28	-1.10714	1.10714	UUGCCCCGGCCCCGCCUGCUGAGCCUGA	-1.28,-1.28,-1.24,-1.28
NC_003436	18909	28	-1.10714	1.10714	ACUCACCCCUCCCAUUACGAUCCUACGU	-1.24,-1.28,-1.2,-1.2
NC_027124	4062	28	-1.10714	1.10714	UUCUUCCUACCAGCCCCCUUGUCACCGU	-1.2,-1.28,-1.24,-1.2
NC_035127	2748	28	1.10714	1.10714	CGUGGGGGUCGUGGGCGUACUGGUGUCU	1.28,1.36,1.28,1.28
NC_020900	7186	28	-1.10714	1.10714	UCACCACCCCCUGCACGCUACCGACACA	-1.2,-1.2,-1.2,-1.2
NC_043487	1430	28	-1.10714	1.10714	GCUCCCACCCCCAAGGUUGCCCUGCCGG	-1.32,-1.48,-1.36,-1.28
NC_034455	8646	28	-1.10714	1.10714	GCAAGGGUGCUACCUCCCCCUCCCCGAC	-1.24,-1.24,-1.2,-1.24
NC_033553	536	28	-1.10714	1.10714	CAUCCCCCAACCAUAUCUCCGUGCCGUU	-1.28,-1.2,-1.2,-1.2
NC_033553	15075	28	-1.10714	1.10714	ACGCCCCCGCAGACCCAGAAGGCCCAGA	-1.28,-1.28,-1.2,-1.24
NC_043488	4992	28	-1.10714	1.10714	CGUCCCCAAAAUUGUAGUACACCCCAAU	-1.24,-1.2,-1.24,-1.24
NC_034972	16287	28	-1.10714	1.10714	CAACAACUACCAGCCCCACGUACCCUUA	-1.24,-1.2,-1.2,-1.2
NC_028824	26321	28	-1.10714	1.10714	UUACCCCAGCACCUCCUACUACUCCAAC	-1.2,-1.2,-1.2,-1.24
NC_010646	302	28	-1.10714	1.10714	AAACCCUUACAUUCCUUGUACCCCCAAG	-1.32,-1.32,-1.32,-1.24
NC_010646	16992	28	-1.10714	1.10714	UUACCCCCCGCGUAUGCACCAACCUAUA	-1.24,-1.24,-1.24,-1.24
NC_032496	8676	28	-1.10714	1.10714	CAUCCCAUCCUCGGCACCAUGCCCCACG	-1.24,-1.2,-1.24,-1.2
NC_032496	10132	28	-1.10714	1.10714	ACUCCUGCGCGCCCCUCCACGGCCCACA	-1.2,-1.2,-1.2,-1.2
NC_040711	19681	28	1.10714	1.10714	CAGGUAGUGUUAGUUGGGGGUAAGGUUG	1.2,1.24,1.24,1.2
NC_001639	239	47	-1.10638	1.10638	CCUAGCUGCACGGCCCCUUCUCCCCCUUUCCCAGCAGAACCCUCGGU	-1.36,-1.44,-1.36,-1.36,-1.36,-1.52,-1.6,-1.72,-1.76,-1.68,-1.72,-1.68,-1.72,-1.8,-1.64,-1.6,-1.56,-1.52,-1.52,-1.56,-1.44,-1.36,-1.2
NC_032496	8256	47	-1.10638	1.10638	UACGUCGCACUCCCGCCCAACUCCCCCACACUCUCGCUCUCCACCUG	-1.28,-1.44,-1.6,-1.56,-1.64,-1.64,-1.64,-1.68,-1.68,-1.68,-1.68,-1.64,-1.56,-1.44,-1.36,-1.4,-1.36,-1.32,-1.2,-1.28,-1.36,-1.32,-1.28
NC_032496	10881	47	-1.10638	1.10638	CUCGUCGGCAUCUCCCUCUCCCCCACCACCCACUACACCGACCGCUU	-1.2,-1.24,-1.32,-1.28,-1.44,-1.56,-1.64,-1.72,-1.84,-1.8,-1.8,-1.84,-1.8,-1.88,-1.84,-1.68,-1.56,-1.64,-1.68,-1.64,-1.52,-1.36,-1.2
NC_032496	13477	48	-1.10417	1.10417	GUACUUUCUCCGACAACCCCGACCCCGACCUCCUCCCCGACGGCAGCG	-1.24,-1.48,-1.44,-1.44,-1.48,-1.56,-1.56,-1.64,-1.68,-1.68,-1.76,-1.84,-2.04,-2.2,-2.12,-2.12,-2.16,-1.92,-1.68,-1.56,-1.4,-1.4,-1.44,-1.2
NC_026811	150	29	-1.10345	1.10345	CUUACCCCCGAUUCGACAAGGCCCCUUGU	-1.32,-1.28,-1.28,-1.24,-1.24
NC_008516	6681	29	-1.10345	1.10345	UCACAACCCUUGACAUCCUCCCACCCUGU	-1.2,-1.32,-1.28,-1.24,-1.2
NC_008516	9060	29	-1.10345	1.10345	GAUCCCCCUUCAACUUUCACUACCCUUCA	-1.24,-1.32,-1.32,-1.36,-1.2
NC_025113	9999	29	1.10345	1.10345	CUGUGGGGAGCGUAGUAAAGGUGGGUGUG	1.2,1.28,1.32,1.28,1.32
NC_009657	20916	29	1.10345	1.10345	UCUGGGCGUGGGUUUACGAUAGGGGUUUC	1.32,1.32,1.36,1.36,1.2
NC_004718	17366	29	-1.10345	1.10345	GAUCCUGCUCAAUUACCAGCCCCCCGCAC	-1.24,-1.24,-1.28,-1.28,-1.24
NC_040535	2754	29	-1.10345	1.10345	GCCGCCCCUCCAGCUACCCUGAGACCGCA	-1.2,-1.36,-1.24,-1.2,-1.24
NC_040535	3580	29	-1.10345	1.10345	UUGCCCUCUGCACCCAUCUCCCUUCCUUU	-1.2,-1.28,-1.28,-1.32,-1.2
NC_028963	11407	29	1.10345	1.10345	GUCUGGGUGCCGGGUAUAUGGUGGGGCCG	1.24,1.36,1.28,1.24,1.28
NC_035127	9718	29	-1.10345	1.10345	CGCUCCCCACUUCCCUUUUUUCCACCGGC	-1.32,-1.36,-1.32,-1.2,-1.24
NC_043489	3427	29	-1.10345	1.10345	GGUCCCCAUUCCAGCUUUCAGCCCCGAUC	-1.28,-1.32,-1.4,-1.4,-1.28
NC_043489	18556	29	-1.10345	1.10345	AUCUCCAUUACAUCCCCUUACUCCCACGA	-1.28,-1.28,-1.32,-1.24,-1.24
NC_025112	1731	29	-1.10345	1.10345	GACACCCCCAAGCCACCAAUGAACCCGGC	-1.28,-1.44,-1.36,-1.24,-1.28
NC_001639	6967	29	-1.10345	1.10345	CAUUCCUACCCUCCCCAAGACUGUCCUUG	-1.24,-1.28,-1.28,-1.28,-1.24
NC_026509	5545	29	-1.10345	1.10345	GUACCCCACCCUCUCCAACCUCAUCUCAG	-1.32,-1.44,-1.48,-1.48,-1.24
NC_026812	11861	29	-1.10345	1.10345	UAACCGCCAAAAACACCCCCACACUUCAC	-1.2,-1.2,-1.24,-1.24,-1.2
NC_032496	14351	29	-1.10345	1.10345	CACGCUCCUCAAGCCCCCCACCGGCAACU	-1.24,-1.2,-1.2,-1.2,-1.24
NC_032496	18551	29	-1.10345	1.10345	UCACACACGUCAGCCCCGCACGCCCCGGC	-1.24,-1.4,-1.28,-1.2,-1.2
NC_038296	19445	39	-1.10256	1.10256	UCUCUCCACUACAUCCCCCUACUACCCCGGCAAUCUGAC	-1.32,-1.48,-1.6,-1.76,-1.64,-1.56,-1.52,-1.44,-1.44,-1.4,-1.44,-1.44,-1.36,-1.36,-1.4
NC_033700	29097	30	-1.1	1.1	CAGGCCCCUCAAUUAAACACCGCCCCGAGC	-1.2,-1.32,-1.28,-1.36,-1.4,-1.28
NC_020900	18314	30	-1.1	1.1	UGCUCCAACCAAUUCAACCCCUACCCUUUG	-1.24,-1.36,-1.4,-1.36,-1.36,-1.24
NC_026509	12775	30	-1.1	1.1	GUAUCAUCCCCUACCCUAAGCAUCCCCUGG	-1.32,-1.52,-1.68,-1.68,-1.52,-1.32
NC_032496	15851	30	-1.1	1.1	CUCAACACCACCUCCCUUUCUCCCUCCACG	-1.2,-1.24,-1.32,-1.28,-1.32,-1.24
NC_028963	7664	31	-1.09677	1.09677	CUUCACCAAAGACCCUCCCACACCCAUCUAA	-1.32,-1.28,-1.28,-1.32,-1.28,-1.28,-1.2
NC_001639	9262	31	-1.09677	1.09677	AGACACCCCGCUGGAAUUCCCCGUCCCUGGC	-1.2,-1.32,-1.48,-1.48,-1.36,-1.28,-1.2
NC_020900	13995	32	-1.09375	1.09375	CACAGACCCAUAACCCCUCAUGACCCACUAGA	-1.28,-1.36,-1.36,-1.36,-1.36,-1.4,-1.36,-1.24
NC_030886	28649	33	-1.09091	1.09091	ACUUACCACCUUGCCUGCCCCCAGCACCAAUCA	-1.24,-1.24,-1.28,-1.36,-1.36,-1.36,-1.28,-1.24,-1.24
NC_020901	14075	33	-1.09091	1.09091	ACAUACUCCCAUUACCCCACAUGACCCACUUGA	-1.2,-1.32,-1.4,-1.4,-1.44,-1.44,-1.4,-1.36,-1.24
NC_043487	11781	34	1.08824	1.08824	GUGAAUUCGGGGUGAUGCAAUGGGGUCACUGUGG	1.36,1.32,1.28,1.24,1.2,1.2,1.24,1.24,1.36,1.28
NC_026812	15667	34	-1.08824	1.08824	CAGCAAACCCAGAAGCCCCUUCCACCGCUUCCAC	-1.2,-1.24,-1.2,-1.28,-1.24,-1.24,-1.32,-1.4,-1.28,-1.2
NC_043488	19013	46	-1.08696	1.08696	AAAGACCCCUCUGCAUUACAUCCCCCUACUCCCACGAUCAACUAAC	-1.32,-1.48,-1.48,-1.48,-1.56,-1.56,-1.52,-1.48,-1.44,-1.28,-1.32,-1.24,-1.24,-1.28,-1.28,-1.28,-1.28,-1.32,-1.32,-1.28,-1.28,-1.32
NC_009988	26496	47	-1.08511	1.08511	UGCGCCUGCGUUCACCCCAGCACCCCCAGCUACUCCAGUUUCCCGAA	-1.24,-1.4,-1.6,-1.56,-1.56,-1.52,-1.44,-1.44,-1.52,-1.48,-1.6,-1.68,-1.68,-1.6,-1.6,-1.44,-1.28,-1.24,-1.2,-1.32,-1.32,-1.28,-1.28
NC_029053	2412	47	-1.08511	1.08511	ACAAAAGCUGCGCCAGCUCCCCCCCCGGCGCCGGCGUCCCCACCAGA	-1.28,-1.44,-1.32,-1.24,-1.28,-1.24,-1.32,-1.44,-1.32,-1.24,-1.32,-1.24,-1.28,-1.36,-1.44,-1.6,-1.8,-1.76,-1.84,-1.76,-1.6,-1.4,-1.24
NC_038291	4673	36	1.08333	1.08333	AUUGCAGUCGGGUGGGGCGAUGGUGGCUAAGGCGGU	1.24,1.32,1.28,1.28,1.24,1.28,1.36,1.4,1.36,1.48,1.44,1.32
NC_043487	4560	36	-1.08333	1.08333	UAAAUCAGACCCCCCCCAGGAACUCUAUCUCCACCA	-1.2,-1.2,-1.2,-1.2,-1.24,-1.24,-1.28,-1.36,-1.4,-1.48,-1.4,-1.24
NC_032496	1671	48	-1.08333	1.08333	CUCGCUUCCGGCACCUUUCCCACCCCUCCUUCCAACAUCACCUUCCGC	-1.2,-1.24,-1.24,-1.28,-1.4,-1.36,-1.36,-1.44,-1.44,-1.36,-1.44,-1.56,-1.52,-1.52,-1.48,-1.4,-1.48,-1.56,-1.56,-1.44,-1.4,-1.36,-1.32,-1.2
NC_038291	857	37	-1.08108	1.08108	CCGGCUCCGCACCUCCUUCCCGCCCCACCACACAGUG	-1.32,-1.4,-1.32,-1.48,-1.64,-1.6,-1.64,-1.56,-1.52,-1.56,-1.48,-1.48,-1.32
NC_032490	1896	37	-1.08108	1.08108	UACAAAACCACCAAACUAUUCCCCCACCAACAACACC	-1.2,-1.2,-1.28,-1.32,-1.32,-1.32,-1.36,-1.36,-1.28,-1.24,-1.24,-1.24,-1.24
NC_034976	4398	38	1.07895	1.07895	GUCUUAGUGGUAGGGGGUCGGUUAGGUUGGAUAGUGGU	1.2,1.24,1.24,1.28,1.36,1.44,1.44,1.4,1.4,1.36,1.28,1.36,1.44,1.28
NC_032763	8376	26	-1.07692	1.07692	GUUCCCCCAUCUACGACAUACCCUCG	-1.2,-1.2
NC_010800	363	26	-1.07692	1.07692	GUCACCUCCCCCCACAUACCUCUAAG	-1.24,-1.28
NC_001451	363	26	-1.07692	1.07692	GUCACCUCCCCCCACAUACCUCUAAG	-1.24,-1.28
NC_010306	20467	40	-1.075	1.075	AUCACCUAUCUUAACCCCAACGACCCCAUUCUGCCUAAAC	-1.2,-1.36,-1.52,-1.48,-1.48,-1.4,-1.36,-1.36,-1.32,-1.4,-1.44,-1.44,-1.44,-1.44,-1.44,-1.32
NC_010306	2245	27	-1.07407	1.07407	UGCAUAUAACGUCCCCCCUCCAGCCAG	-1.24,-1.24,-1.2
NC_032496	16977	41	-1.07317	1.07317	UCACCACACUAUCUCCCACACCUCCCCCAACUUUACGCGCU	-1.2,-1.36,-1.48,-1.64,-1.56,-1.48,-1.52,-1.48,-1.48,-1.44,-1.44,-1.48,-1.44,-1.44,-1.4,-1.32,-1.2
NC_032496	19238	41	-1.07317	1.07317	UCUCUCCCGACAUCACUCCCCUCUUUCCCGACCAAUUCAAC	-1.2,-1.2,-1.28,-1.4,-1.48,-1.44,-1.32,-1.28,-1.24,-1.28,-1.28,-1.24,-1.24,-1.28,-1.24,-1.24,-1.24
NC_011549	24522	28	-1.07143	1.07143	UUGCCAAACGCAACCCCAACAACCCUAA	-1.2,-1.2,-1.2,-1.24
NC_032987	3790	28	-1.07143	1.07143	GUUCCGCCCUACACCCGACCCAAUCGCU	-1.2,-1.2,-1.24,-1.24
NC_038291	5322	28	-1.07143	1.07143	UUUUCUUUGCACCCCCUCACCAUCCUAU	-1.2,-1.2,-1.2,-1.2
NC_001961	5322	28	-1.07143	1.07143	UUUUCUUUGCACCCCCUCACCAUCCUAU	-1.2,-1.2,-1.2,-1.2
NC_043489	1878	28	-1.07143	1.07143	GAACCCCAUUAAUUAUCAACCCCUUAUG	-1.24,-1.32,-1.32,-1.28
NC_025112	4062	28	-1.07143	1.07143	GCACCCACAACCCCGCUCACCUCAGUAA	-1.2,-1.28,-1.24,-1.24
NC_001639	15123	28	-1.07143	1.07143	AUUUGCCGCCAACUUUUCCGCCCCCAAA	-1.2,-1.2,-1.2,-1.2
NC_010306	22570	28	-1.07143	1.07143	GCUCGCCUUACCCCAUCCCAAAUACAAU	-1.2,-1.24,-1.2,-1.2
NC_028833	26834	28	-1.07143	1.07143	UUACACUACCACCAGCUCUGCCCCCAAA	-1.2,-1.2,-1.2,-1.2
NC_032496	8493	28	-1.07143	1.07143	AAACUCGCCCUCUCCCUCGACUCCCUCG	-1.2,-1.2,-1.24,-1.2
NC_032496	17123	42	-1.07143	1.07143	ACUUCGCCAACACCCUACCCGGCCCCAACCACACCAUCAUGU	-1.28,-1.44,-1.4,-1.4,-1.48,-1.52,-1.56,-1.52,-1.44,-1.52,-1.6,-1.56,-1.56,-1.48,-1.36,-1.24,-1.2,-1.2
NC_032496	18150	28	-1.07143	1.07143	UUGCCCCAUCGUCCCCGUCUUAGACGAU	-1.24,-1.2,-1.2,-1.24
NC_001639	2336	43	-1.06977	1.06977	ACCCGAUAAGGCCCAAGCCCGUCCCCCGCCGCGACCAAAACGU	-1.28,-1.44,-1.48,-1.32,-1.28,-1.4,-1.36,-1.4,-1.36,-1.36,-1.52,-1.68,-1.56,-1.44,-1.32,-1.32,-1.36,-1.36,-1.24
NC_009021	28225	29	-1.06897	1.06897	AUUAAUGAGCCCUGCCCAGAACCCCAUAC	-1.2,-1.2,-1.2,-1.2,-1.24
NC_032987	4421	29	-1.06897	1.06897	CUUGCCCCUUUCCUCCCAAAAUUGCCUGU	-1.2,-1.24,-1.24,-1.2,-1.24
NC_032987	8240	29	-1.06897	1.06897	UUCACCGCCCCUCGAAUUACCCUGCCAAG	-1.2,-1.28,-1.28,-1.24,-1.2
NC_020901	16061	29	1.06897	1.06897	UUUCGGGGUUGGGGUCUUUGUUCAAGAUU	1.2,1.24,1.24,1.24,1.28
NC_034976	24973	29	-1.06897	1.06897	UUAACCCCUACCAUCCCACUAGUCUACAA	-1.2,-1.2,-1.24,-1.24,-1.24
NC_010306	19753	29	-1.06897	1.06897	GCAACCCCUGAGAUCACAUUUCCCCGUUU	-1.28,-1.28,-1.24,-1.24,-1.24
NC_026812	7117	29	-1.06897	1.06897	AUAACACAAGCCCAAACCGCCCCUCAACU	-1.2,-1.2,-1.2,-1.24,-1.24
NC_026011	307	29	1.06897	1.06897	UGAUAGCGGAGAUGGGGAUGGGUUUUGCU	1.24,1.24,1.24,1.2,1.2
NC_032496	2724	29	-1.06897	1.06897	CUUACCCCUUUCCUCAUCCACAUCCAACG	-1.24,-1.2,-1.2,-1.24,-1.2
NC_032496	17452	29	-1.06897	1.06897	AUCACCAACCUCUCCAAACAACCCCGCAU	-1.24,-1.2,-1.24,-1.2,-1.2
NC_024709	231	29	-1.06897	1.06897	GUACCAGCACACCCCUUGCCAGCCCUCGU	-1.24,-1.28,-1.32,-1.28,-1.2
NC_040711	687	29	1.06897	1.06897	UCAAGGGGGGGAACAUGUGAAAGAGAAGU	1.2,1.2,1.24,1.28,1.28
NC_033700	3880	30	-1.06667	1.06667	AAUUCCAAUAUCAAACUCCCUCCCCAGCUC	-1.24,-1.24,-1.2,-1.24,-1.24,-1.2
NC_033700	9879	30	1.06667	1.06667	GAUUUGGGAAUUGGACAUGGUGGGGAUCUU	1.32,1.28,1.28,1.24,1.24,1.24
NC_032987	11362	30	-1.06667	1.06667	UAUGCCCAGUACAUCCAAGUCCCCCCGAAG	-1.24,-1.4,-1.36,-1.36,-1.4,-1.2
NC_027124	9629	30	-1.06667	1.06667	GGUCCCUCUGCCCGCUCCCCCGCGUAGCAC	-1.24,-1.36,-1.44,-1.48,-1.36,-1.28
NC_025112	10077	30	1.06667	1.06667	CUGCGGGGAGUGUCGUGAAGGUGGGUGUGU	1.2,1.28,1.32,1.28,1.36,1.2
NC_001639	1818	45	-1.06667	1.06667	AUUCGGGUGCCCAACACCCCCUCCCUCCCCUCCGAAACGUUUGUU	-1.2,-1.2,-1.36,-1.52,-1.64,-1.92,-2.04,-2.24,-2.32,-2.32,-2.2,-2.08,-1.96,-2.0,-1.96,-1.92,-1.92,-1.76,-1.56,-1.4,-1.24
NC_032496	298	30	-1.06667	1.06667	ACUUCACGUCUACCUCCCCCGUCCUCUUCU	-1.2,-1.24,-1.2,-1.2,-1.24,-1.2
NC_032496	7582	30	-1.06667	1.06667	ACGUCCACACCGCCAACUACCCCACCAAGU	-1.24,-1.32,-1.28,-1.32,-1.28,-1.2
NC_026439	198	30	1.06667	1.06667	CUACGGGGGGUAGGUGCUGUGGCAGGCAGU	1.2,1.4,1.36,1.36,1.44,1.28
NC_026439	11499	30	1.06667	1.06667	AGUCGUGUAAAAGGGAUUCUGGGGGGACGC	1.2,1.36,1.32,1.28,1.36,1.24
NC_032496	164	46	-1.06522	1.06522	CUUCGUCCGCUACCUCGCCUCCCCCGCUCCCGGCACCCACGUCGUC	-1.32,-1.24,-1.28,-1.28,-1.36,-1.52,-1.64,-1.48,-1.32,-1.4,-1.36,-1.48,-1.6,-1.64,-1.56,-1.6,-1.52,-1.56,-1.52,-1.4,-1.4,-1.28
NC_033700	13501	31	-1.06452	1.06452	AUAUUACCCCAAUGCAGCUAACCCCAACUAA	-1.28,-1.28,-1.28,-1.32,-1.32,-1.32,-1.32
NC_038861	27014	31	-1.06452	1.06452	UUCAUUCUUCAACCCCAUAACCCUCCAACAA	-1.2,-1.28,-1.28,-1.24,-1.28,-1.28,-1.28
NC_020900	9270	31	-1.06452	1.06452	UUGAUCCCCCCACUGAACAUCAACCCAAUUG	-1.24,-1.36,-1.36,-1.4,-1.4,-1.4,-1.2
NC_034455	12706	31	-1.06452	1.06452	AUGAUCCCCAAAAAGCCAUGACCCCGAUACU	-1.32,-1.28,-1.28,-1.32,-1.32,-1.36,-1.2
NC_033553	10126	31	-1.06452	1.06452	UGCAACCCUAUACCGCCCCAGUCACCGCAUC	-1.2,-1.28,-1.28,-1.28,-1.28,-1.28,-1.2
NC_015668	9438	31	-1.06452	1.06452	CAUCAACCCCGCAGUACAUGACCCCGAAACA	-1.32,-1.24,-1.24,-1.24,-1.2,-1.24,-1.24
NC_032496	8359	31	-1.06452	1.06452	UCAUCUCCUCCUUCCACUUCUCCCCACACGA	-1.28,-1.28,-1.28,-1.28,-1.32,-1.24,-1.24
NC_010306	20220	32	-1.0625	1.0625	CCGGCGCCCUCUUCCACCUCAGCCCCCUAGGA	-1.2,-1.28,-1.36,-1.44,-1.52,-1.4,-1.36,-1.24
NC_038295	905	33	-1.06061	1.06061	ACAACCAACUUUCACACCCCAAACCCUCUUCUU	-1.2,-1.32,-1.28,-1.32,-1.32,-1.24,-1.2,-1.2,-1.2
NC_032496	5231	33	-1.06061	1.06061	CUCCUGCACCGUUCCCCUCAGCACCCUCAUCUG	-1.24,-1.32,-1.32,-1.28,-1.2,-1.2,-1.28,-1.24,-1.2
NC_016993	1421	34	-1.05882	1.05882	ACUCUGUACCACCCACCUAUUACCCCCGUGUAAA	-1.2,-1.36,-1.48,-1.44,-1.4,-1.36,-1.4,-1.4,-1.4,-1.32
NC_026812	4752	34	-1.05882	1.05882	AGAAAUCUCCCUACGCCCCAACACCAACAACACC	-1.2,-1.2,-1.24,-1.28,-1.28,-1.28,-1.32,-1.28,-1.36,-1.32
NC_032496	1279	34	-1.05882	1.05882	UCUCUUCCACCCUUCUCCCUUCCACCUCCAUUGA	-1.24,-1.32,-1.28,-1.36,-1.4,-1.4,-1.4,-1.32,-1.2,-1.2
NC_032496	14587	35	-1.05714	1.05714	UGUGCCACACCCACGUUCCCCGCUCCCUUUGGUCC	-1.24,-1.36,-1.52,-1.52,-1.56,-1.48,-1.32,-1.24,-1.2,-1.28,-1.24
NC_016994	52	36	-1.05556	1.05556	CGAGACAAACCCCGACACCGAUCCCCCUAGUGGCCU	-1.24,-1.36,-1.56,-1.56,-1.6,-1.56,-1.52,-1.44,-1.36,-1.44,-1.36,-1.2
NC_001961	857	37	-1.05405	1.05405	CCGGCUCCGCACCUCCUUCCCGCCCCACCACGCAGUG	-1.32,-1.4,-1.32,-1.48,-1.64,-1.6,-1.64,-1.52,-1.48,-1.52,-1.44,-1.44,-1.28
NC_032496	1364	37	-1.05405	1.05405	CAAGCGUCUUCCCCUCGACCACCCUCUCGCCUCCGUC	-1.2,-1.2,-1.2,-1.24,-1.24,-1.28,-1.4,-1.4,-1.44,-1.52,-1.48,-1.32,-1.2
NC_032496	15174	37	-1.05405	1.05405	CGCCGGAAACGCCCCCACCAACUCCCUCCGCAUCAGC	-1.24,-1.32,-1.36,-1.36,-1.36,-1.4,-1.52,-1.52,-1.52,-1.56,-1.52,-1.52,-1.4
NC_026439	949	39	-1.05128	1.05128	GCACGUUUGAUCCCCCCUCACCAUCCGAUUCCCAUCUCG	-1.2,-1.32,-1.24,-1.24,-1.2,-1.24,-1.36,-1.48,-1.6,-1.64,-1.64,-1.68,-1.52,-1.4,-1.2
NC_029053	3517	40	-1.05	1.05	UGCCUUGCAAGAACCCCUUCUUCCCCUAUGACCUUGCCUC	-1.24,-1.4,-1.44,-1.36,-1.28,-1.24,-1.24,-1.36,-1.4,-1.4,-1.4,-1.4,-1.48,-1.56,-1.4,-1.28
NC_026812	19356	40	-1.05	1.05	CACAACAUGCCAACCCUUACCCUCCCUAAACCAACACCAA	-1.2,-1.28,-1.28,-1.24,-1.24,-1.24,-1.28,-1.36,-1.36,-1.4,-1.36,-1.28,-1.36,-1.44,-1.32,-1.2
NC_032496	13568	46	-1.04348	1.04348	GCUGCCGCCUAUUCCACACCUCCCCCACCACACUCGCUCCCUCUGG	-1.24,-1.44,-1.4,-1.48,-1.6,-1.52,-1.48,-1.52,-1.48,-1.4,-1.44,-1.4,-1.44,-1.44,-1.48,-1.52,-1.64,-1.6,-1.64,-1.56,-1.4,-1.32
NC_038291	3796	47	1.04255	1.04255	CAGAUGGCGCGGAUGCGGACGGGGGGGGGCCGUUUCGGACGGUAAAA	1.2,1.4,1.56,1.68,1.84,1.76,1.6,1.56,1.6,1.56,1.6,1.48,1.48,1.56,1.56,1.48,1.6,1.6,1.52,1.52,1.56,1.4,1.24
NC_038291	2683	28	-1.03571	1.03571	AGAGAAAGCCUGUCCCCGCCCCGCGCAG	-1.2,-1.24,-1.28,-1.2
NC_011550	22568	28	-1.03571	1.03571	GCUCCCUACCUAACCCUACACCACCUAG	-1.2,-1.28,-1.24,-1.2
NC_028963	4029	29	1.03448	1.03448	UCGCAUUGGGGCAAAAUGCGGGGAAUUUA	1.2,1.2,1.24,1.2,1.24
NC_009020	28966	29	-1.03448	1.03448	UAAGCCCAGACCUGCCCCUAAUACCACUG	-1.2,-1.2,-1.24,-1.24,-1.24
NC_020901	2680	29	-1.03448	1.03448	AUAUCCCCUCAAACUAUCCAAUCCCUGUU	-1.24,-1.24,-1.2,-1.2,-1.2
NC_032496	4772	29	-1.03448	1.03448	UUUUCUUCCCCACAGCUUUCCCUCCAUCG	-1.24,-1.24,-1.24,-1.28,-1.2
NC_026439	3155	29	-1.03448	1.03448	UUUUCCGCGUCGUCCCCCGCCUCCUUCAG	-1.2,-1.2,-1.24,-1.24,-1.2
NC_040534	855	30	-1.03333	1.03333	ACAUUCCAACCAAGUCCUCCCCACCAAGAU	-1.28,-1.28,-1.24,-1.2,-1.2,-1.2
NC_040534	9869	30	-1.03333	1.03333	GAAAACCCAACGCGCCACCUUCCCCAUAGU	-1.28,-1.32,-1.32,-1.32,-1.28,-1.28
NC_003092	3031	30	-1.03333	1.03333	UAUCGCCCCAAGCGCCAGGUACCCCAAAAU	-1.24,-1.24,-1.24,-1.24,-1.2,-1.24
NC_043488	124	30	-1.03333	1.03333	AAGAACCCCUUGAGACGCUCUCCCCUAUAA	-1.24,-1.24,-1.24,-1.28,-1.28,-1.28
NC_010306	24342	30	-1.03333	1.03333	CGUCGCCAAUCCAUCCAAUCCCCUCCAAUG	-1.2,-1.24,-1.28,-1.28,-1.24,-1.24
NC_026812	13534	30	-1.03333	1.03333	GACACCACCCUAAUGAACCCCCAAGAACUU	-1.2,-1.28,-1.28,-1.28,-1.28,-1.2
NC_040711	4991	30	1.03333	1.03333	UGUUUAGGAGUAAUGGGGGUUUAGGUGUUU	1.2,1.2,1.2,1.2,1.2,1.2
NC_003092	6933	31	-1.03226	1.03226	CUGCUACCCCUAUAAGCUGCACCCCGUCAGA	-1.32,-1.24,-1.24,-1.32,-1.28,-1.24,-1.24
NC_001846	24933	31	-1.03226	1.03226	ACUGCUAGGUCAGUCCCCUCCCCUCUCAACU	-1.2,-1.2,-1.2,-1.2,-1.24,-1.24,-1.24
NC_020900	4234	31	-1.03226	1.03226	CUAGCACCCACUUUUAACCCCCGACAUACUU	-1.24,-1.2,-1.2,-1.2,-1.28,-1.24,-1.24
NC_038295	2898	31	-1.03226	1.03226	UCAGAACCCCCAACACACAGCGCCCACAUGC	-1.24,-1.24,-1.24,-1.24,-1.28,-1.24,-1.28
NC_010646	3436	31	1.03226	1.03226	UUGUUAGGGGCGGGGAUAUUUAAUGUAGAUC	1.32,1.32,1.32,1.32,1.32,1.32,1.24
NC_040535	6422	32	1.03125	1.03125	UGCCGAGGGGAAAUUGAGGCAUGGGGUCUCUG	1.2,1.36,1.32,1.36,1.44,1.36,1.36,1.24
NC_007447	4169	32	-1.03125	1.03125	UAAAGACCCCUGCUCUAAUCGCCCCUACAUUU	-1.28,-1.28,-1.28,-1.32,-1.32,-1.36,-1.36,-1.2
NC_010646	12194	33	1.03125	1.03125	GAAAAGACCCCUUACCCAUAGACCCGAAGCCUG	-1.24,-1.24,-1.24,-1.24,-1.2,-1.28,-1.4,-1.4,-1.2
NC_038291	6731	33	1.0303	1.0303	UGCCGAGGGAAAGUUGAGGGAAGGGGUGUCGCA	1.2,1.36,1.32,1.44,1.52,1.44,1.48,1.32,1.2
NC_001961	6731	33	1.0303	1.0303	UGCCGAGGGAAAGUUGAGGGAAGGGGUGUCGCA	1.2,1.36,1.32,1.44,1.52,1.44,1.48,1.32,1.2
NC_020899	9431	33	-1.0303	1.0303	AUGUCAACCCCGCCGUACAUGACCCCGAAACAA	-1.2,-1.36,-1.32,-1.36,-1.36,-1.32,-1.36,-1.36,-1.2
NC_010306	3162	33	-1.0303	1.0303	GUUUCCUCUUCUACACCCUCUCCCCUUCUACAU	-1.28,-1.32,-1.32,-1.36,-1.36,-1.28,-1.24,-1.24,-1.2
NC_038295	209	33	-1.0303	1.0303	CGCUUAACCGGAACCCUUCUCCCCCUCUAUCAC	-1.24,-1.2,-1.28,-1.24,-1.24,-1.24,-1.28,-1.28,-1.24
NC_032496	18140	33	-1.0303	1.0303	AUACCAAUCGUUGCCCCAUCGUCCCCGUCUUAG	-1.24,-1.4,-1.36,-1.36,-1.32,-1.24,-1.24,-1.24,-1.2
NC_026439	1784	33	-1.0303	1.0303	GUAAUUGCCCUCCCCAGCCGCCGCCCUCUGUUG	-1.32,-1.52,-1.52,-1.56,-1.56,-1.52,-1.52,-1.56,-1.36
NC_002532	11875	35	1.02857	1.02857	UUGUGAGGUUGGGGGCAGCUGAGGUAUGGGAGCCA	1.2,1.2,1.2,1.28,1.4,1.48,1.48,1.44,1.28,1.2,1.2
NC_038293	8485	36	-1.02778	1.02778	UACGCACUGCCCGGUCCCCUCACCCUUCUGCAACCA	-1.28,-1.28,-1.28,-1.28,-1.32,-1.24,-1.28,-1.24,-1.24,-1.36,-1.32,-1.2
NC_032496	6568	40	-1.025	1.025	AGUUUCUGCCCAUCUCCCCCGACACCUCCCGGCUCUACUA	-1.24,-1.32,-1.36,-1.48,-1.6,-1.72,-1.6,-1.52,-1.6,-1.48,-1.4,-1.28,-1.28,-1.32,-1.28,-1.28
NC_025113	158	41	-1.02439	1.02439	CGGCCAUCAGCGUUCCCCCCGACCCGUCCCUUCUGAUGCUC	-1.32,-1.24,-1.32,-1.52,-1.56,-1.6,-1.6,-1.6,-1.6,-1.6,-1.6,-1.56,-1.6,-1.56,-1.6,-1.44,-1.32
NC_032496	4526	41	-1.02439	1.02439	GACCUUGACGCACACCCCUUCCCUCACCAACCAUAUCGACC	-1.2,-1.24,-1.32,-1.32,-1.24,-1.24,-1.32,-1.44,-1.44,-1.4,-1.44,-1.4,-1.44,-1.36,-1.36,-1.28,-1.2
NC_038291	10198	42	-1.02381	1.02381	CACAACGCUGCAAUUCCCCGUCCCCUCCCGCACCGGUCCGUG	-1.36,-1.32,-1.44,-1.52,-1.64,-1.6,-1.6,-1.64,-1.68,-1.76,-1.72,-1.6,-1.6,-1.68,-1.76,-1.72,-1.56,-1.28
NC_001961	10198	42	-1.02381	1.02381	CACAACGCUGCAAUUCCCCGUCCCCUCCCGCACCGGUCCGUG	-1.36,-1.32,-1.44,-1.52,-1.64,-1.6,-1.6,-1.64,-1.68,-1.76,-1.72,-1.6,-1.6,-1.68,-1.76,-1.72,-1.56,-1.28
NC_032496	12796	44	-1.02273	1.02273	UCCACUCCUUCUGCAUCACCCGCCCCACCUUCAUCUGCUAUUCC	-1.24,-1.4,-1.32,-1.32,-1.4,-1.36,-1.36,-1.32,-1.24,-1.24,-1.28,-1.24,-1.2,-1.28,-1.24,-1.24,-1.24,-1.2,-1.28,-1.24
NC_032496	6883	46	-1.02174	1.02174	GCUUGCCUCGCUCCCGCGAACCCCCCUCCUGCACCUCCCGCGGCUG	-1.24,-1.48,-1.44,-1.52,-1.6,-1.64,-1.52,-1.48,-1.48,-1.52,-1.64,-1.6,-1.72,-1.72,-1.72,-1.56,-1.64,-1.52,-1.48,-1.52,-1.52,-1.28
NC_001961	3796	47	1.02128	1.02128	CAGAUGGCGCGGAUGCGGACGGGGGGGGGCCGUUUCGGACGGCAAAA	1.2,1.4,1.56,1.68,1.84,1.76,1.6,1.56,1.6,1.56,1.6,1.48,1.48,1.56,1.56,1.48,1.6,1.6,1.48,1.48,1.52,1.36,1.2
NC_043505	1212	32	-1	1	AAUGCUCCGACUACACCCACCCCAUCUUCAGC	-1.2,-1.24,-1.24,-1.24,-1.32,-1.28,-1.24,-1.2
NC_033700	10764	39	-1	1	UUAAAUUCCCAAUUCCCACAAUCCCCUGAACCAUCUAUU	-1.24,-1.4,-1.4,-1.36,-1.36,-1.36,-1.44,-1.52,-1.4,-1.28,-1.2,-1.2,-1.2,-1.2,-1.2
NC_011549	26324	33	1	1	AAAUGAGUGGGGAACAAAUUAGGGGAAAUUAAA	1.32,1.32,1.32,1.32,1.32,1.28,1.28,1.24,1.24
NC_016992	26010	35	1	1	CAAUUGUGGUGGGGACAAAUUAGGGGAAAUUAAAU	1.24,1.44,1.44,1.44,1.44,1.44,1.4,1.4,1.32,1.24,1.24
NC_025113	2244	29	-1	1	GACACGCACCCCCAAAAGCCCGCCGAUGU	-1.2,-1.28,-1.28,-1.2,-1.2
NC_003092	13569	37	-1	1	GCCUACUACUACCAGCAAUCCCCCCCGUGCCGAAGAA	-1.32,-1.52,-1.4,-1.32,-1.28,-1.36,-1.4,-1.36,-1.36,-1.32,-1.28,-1.28,-1.2
NC_040535	2719	32	1	1	GCUUGAAGGCGGGGACGACGUUGGGGCCUGCU	1.28,1.4,1.36,1.28,1.28,1.28,1.24,1.24
NC_040535	8474	31	1	1	ACGCAAGGGUUUAUGAAGAAGGGGGUUGCGU	1.2,1.2,1.24,1.24,1.24,1.28,1.28
NC_032987	6841	32	-1	1	CGUAGACCCAAAACCUGCCCCUGCCCUUCGGA	-1.28,-1.36,-1.4,-1.4,-1.44,-1.4,-1.32,-1.2
NC_009020	25352	35	1	1	CAAUUGUGGUGGGGACAAAUUAGGGGAAAUUAAAU	1.24,1.44,1.44,1.44,1.44,1.44,1.4,1.4,1.32,1.24,1.24
NC_011550	26480	33	1	1	UGUUGAGCGGGGAACAAAUUAGGGGAAAUUAAA	1.32,1.32,1.28,1.28,1.28,1.24,1.24,1.2,1.24
NC_020900	11611	30	-1	1	AUAUACCCAUUACCCCUACCAACAUACAAG	-1.2,-1.2,-1.24,-1.24,-1.24,-1.2
NC_016993	14711	36	-1	1	UAAGAAGCCUCCCCCCAUCACCAAGAACCACAUCUU	-1.2,-1.2,-1.2,-1.28,-1.4,-1.4,-1.44,-1.48,-1.4,-1.36,-1.36,-1.2
NC_032730	28702	33	1	1	CUAAAUAGGGGAUCUUUGAGGGUGGGAUGCAAA	1.2,1.36,1.36,1.36,1.4,1.36,1.36,1.36,1.2
NC_034455	12242	34	1	1	UUCAUGCAGGGGCCUUAAGGUGGGGCACGGUGAU	1.24,1.2,1.2,1.2,1.28,1.36,1.32,1.4,1.4,1.24
NC_033553	1787	30	-1	1	UGAAACCACUCAUAAUUCCCACCCCUCCGG	-1.2,-1.2,-1.32,-1.4,-1.32,-1.24
NC_033553	8839	29	-1	1	GUGGCCCCACCCUUACCCUUGUCGCCGCG	-1.2,-1.32,-1.28,-1.4,-1.36
NC_038296	14740	30	-1	1	AUGCACCAAUUACCCCACACGACCCACUUG	-1.2,-1.2,-1.24,-1.28,-1.24,-1.2
NC_029053	227	32	-1	1	UCUGCGCCAGCCCACCCCACGGUCCCGUGAAU	-1.24,-1.36,-1.28,-1.28,-1.28,-1.24,-1.28,-1.2
NC_043488	11965	30	-1	1	AUAUACCCAUUACCCCUACCAAUUCUCUUG	-1.2,-1.2,-1.24,-1.24,-1.24,-1.2
NC_034976	5188	29	1	1	UCAUUCUGUGGGUGUGUGGUUGGGGUACU	1.2,1.2,1.24,1.2,1.2
NC_010306	4298	28	-1	1	GGCACCCCAACACCCACUGUCCGCCGCG	-1.2,-1.24,-1.36,-1.24
NC_002532	11766	30	-1	1	GUGUACCCCGUAGACCCCGGACUCCCGGUU	-1.24,-1.4,-1.32,-1.28,-1.28,-1.28
NC_002532	12231	32	-1	1	GACCUGUUCCCAUCCCCCGCUCAACUACUCAG	-1.28,-1.36,-1.36,-1.32,-1.24,-1.28,-1.32,-1.24
NC_026509	2606	39	-1	1	GUUGAGACACAACCCCCUCAGACCCCUGCAACCGCAAGC	-1.24,-1.44,-1.44,-1.4,-1.48,-1.48,-1.52,-1.6,-1.64,-1.6,-1.6,-1.6,-1.6,-1.4,-1.28
NC_026509	3629	40	-1	1	CUUCCAUGCCGGAACCCCCUGUUCCCCUUCGACAUCAAGA	-1.24,-1.36,-1.52,-1.52,-1.44,-1.4,-1.36,-1.36,-1.44,-1.36,-1.28,-1.4,-1.48,-1.48,-1.44,-1.28
NC_034972	25095	34	-1	1	AUAACCAUGCCAACCCCAGUCUGCCCCACAGGUG	-1.2,-1.36,-1.52,-1.52,-1.56,-1.48,-1.32,-1.24,-1.24,-1.24
NC_034972	27624	33	1	1	CUAAAUAGGGGAUCUUUGAGGGUGGGAUGCAAA	1.2,1.36,1.36,1.36,1.4,1.36,1.36,1.36,1.2
NC_026812	5767	44	-1	1	UUUGCUACACUAUCAGCCCCCACCCUCCCAGAACAGCUUAAACC	-1.24,-1.24,-1.36,-1.48,-1.64,-1.6,-1.56,-1.56,-1.52,-1.56,-1.52,-1.48,-1.52,-1.52,-1.48,-1.48,-1.52,-1.36,-1.28,-1.2
NC_007447	24950	42	-1	1	GUUAUAUAGUGAACCCCCACCACCCCACCAGCCUACAAUAUG	-1.24,-1.52,-1.52,-1.6,-1.68,-1.68,-1.64,-1.72,-1.8,-1.84,-1.84,-1.92,-1.92,-1.92,-1.76,-1.6,-1.44,-1.24
NC_027199	2149	29	-1	1	UGUACAAUGUUCCACCCCCGCCUCCAGAA	-1.2,-1.2,-1.2,-1.2,-1.2
NC_032496	7484	34	-1	1	CGACAUCUCCGACCCUUCCCACACCCGCUUCUGC	-1.2,-1.28,-1.28,-1.32,-1.28,-1.28,-1.32,-1.28,-1.24,-1.2
NC_032496	12433	36	-1	1	AAGGCAACACCCCUUUUCUCACCCCUUUCCUCGAGC	-1.28,-1.28,-1.28,-1.36,-1.52,-1.56,-1.56,-1.6,-1.52,-1.52,-1.32,-1.2
NC_032496	16366	33	-1	1	UUCUUCUACCUUCACGUCCACCCCCUUAUCAAC	-1.24,-1.24,-1.24,-1.2,-1.2,-1.24,-1.2,-1.2,-1.24
NC_026439	3542	36	1	1	GCGUACUUGGUGGGGAUCGGUAUGGGUGGACACUUG	1.2,1.24,1.28,1.32,1.4,1.4,1.4,1.4,1.36,1.28,1.2,1.24
NC_032987	7607	42	-0.97619	0.97619	GUGCCGUUCUCCUCCGCCCAUCCCCACCCACUUUGAUUGACG	-1.32,-1.4,-1.52,-1.68,-1.72,-1.64,-1.72,-1.72,-1.72,-1.68,-1.64,-1.56,-1.48,-1.48,-1.36,-1.28,-1.36,-1.2
NC_038297	7504	42	-0.97619	0.97619	CGCACAACACCAGCUACCCCACCACCCGCUCGCUACCGACAU	-1.2,-1.28,-1.44,-1.36,-1.4,-1.36,-1.4,-1.36,-1.36,-1.36,-1.28,-1.28,-1.36,-1.36,-1.32,-1.36,-1.36,-1.2
NC_007447	1395	41	-0.97561	0.97561	UACCAAUCCUUGAUACCACCCCAACCCCUAGUGAAUGCGAU	-1.24,-1.4,-1.56,-1.64,-1.56,-1.56,-1.52,-1.52,-1.4,-1.32,-1.32,-1.32,-1.32,-1.36,-1.32,-1.32,-1.24
NC_038291	6014	39	0.974359	0.97436	CACGGGAUCGAAUAAACAAGGGGGGGGCAUUGUUACGCG	1.2,1.4,1.56,1.56,1.44,1.32,1.2,1.24,1.24,1.28,1.24,1.2,1.24,1.2,1.24
NC_001961	6014	39	0.974359	0.974359	CACGGGAUCGAAUAAACAAGGGGGGGGCAUUGUUACGCG	1.2,1.4,1.56,1.56,1.44,1.32,1.2,1.24,1.24,1.28,1.24,1.2,1.24,1.2,1.24
NC_040711	4777	37	0.972973	0.972973	AUGAUGUUUGGUGAGGUAGAGGGGGCUGAAAUUGGUU	1.28,1.24,1.24,1.24,1.24,1.24,1.2,1.2,1.2,1.28,1.28,1.2,1.2
NC_029992	2582	36	-0.972222	0.972222	GCCAAAACAGCUAACCCUCCACCCCCCAAGGAAAAG	-1.32,-1.52,-1.6,-1.52,-1.52,-1.44,-1.36,-1.36,-1.32,-1.32,-1.36,-1.24
NC_001639	3729	35	-0.971429	0.971429	ACAGUGGUCCCCCCACCUACUGACCCACAGCAAGC	-1.2,-1.32,-1.28,-1.32,-1.36,-1.32,-1.44,-1.52,-1.52,-1.32,-1.2
NC_033553	9383	35	-0.971429	0.971429	UACAGACCUUCCCGGCACUUCCCCCCAUGCAUAUG	-1.24,-1.4,-1.4,-1.36,-1.32,-1.4,-1.4,-1.32,-1.24,-1.24,-1.2
NC_009020	28108	35	-0.971429	0.971426	CCAAGAGAGCCAUCCACCCUAUCCCCCUGAGGACU	-1.2,-1.28,-1.36,-1.36,-1.32,-1.36,-1.28,-1.24,-1.24,-1.32,-1.24
NC_016991	545	35	-0.971	0.971	GCUGCCAGAUCCCAUACCACCUCCCCUGCAGCUGU	-1.24,-1.44,-1.4,-1.36,-1.44,-1.36,-1.24,-1.28,-1.32,-1.28,-1.28
NC_028806	14761	35	-0.971	0.971	CUACUAUCUUCCCUAUCCAGACCCCUCCAGAAUUU	-1.24,-1.2,-1.28,-1.36,-1.32,-1.28,-1.28,-1.28,-1.24,-1.24,-1.24
NC_034976	15253	34	0.970588	0.970588	ACUGAUGCGGGUGUGGACUGUGGGGAGGCAUUUA	1.2,1.2,1.32,1.4,1.32,1.32,1.32,1.28,1.32,1.2
NC_007447	15239	34	0.970588	0.970588	ACUGAUGCGGGUGUGGACUGUGGGGAGGCAUUUA	1.2,1.2,1.32,1.4,1.32,1.32,1.32,1.28,1.32,1.2
NC_040711	23451	34	0.970588	0.970588	UUUAGCUAGGUUUUCUGGUGGGGGGUUGUUUUGU	1.24,1.24,1.24,1.28,1.28,1.24,1.28,1.28,1.32,1.24
NC_020900	1967	33	-0.969697	0.969697	CUGGACGCCCCCUCAUUAUCAGCCCCGAAUGUA	-1.2,-1.32,-1.28,-1.36,-1.44,-1.44,-1.36,-1.4,-1.24
NC_016993	26618	33	0.969697	0.969697	AGCUGAGCGGGGAACAAAUUAGGGGAAAUUAAA	1.28,1.28,1.24,1.28,1.28,1.24,1.24,1.2,1.24
NC_011547	26443	33	0.969697	0.969697	UUAAAUUGGCUUAAAUGGGGGAGGGAGCAAAAA	1.28,1.28,1.32,1.28,1.28,1.28,1.28,1.28,1.2
NC_010646	105	33	0.969697	0.969697	ACGCGAGUGGGGGGUGGCAGCUGAGAGGCACUU	1.2,1.2,1.32,1.36,1.36,1.32,1.28,1.24,1.24
NC_040535	14488	33	-0.969697	0.969697	AAAUACAUCCUUGCCCCUUCCCACCACGUAGAA	-1.32,-1.32,-1.36,-1.32,-1.32,-1.32,-1.24,-1.24,-1.24
NC_033700	21912	33	-0.969	0.969	AUAUACUCAAACCCCCUGCGAUCCCUUACUCUU	-1.2,-1.2,-1.2,-1.2,-1.24,-1.24,-1.24,-1.24,-1.2
NC_029053	4297	32	-0.96875	0.96875	UUGCUAACGCCCCCCCUAACUCUUACCUCGGA	-1.2,-1.28,-1.36,-1.4,-1.4,-1.32,-1.24,-1.24
NC_009020	25381	32	0.9687	0.9687	UUAAAUUGGCUUAUAGGGGGGAUGGAGCAAAA	1.24,1.24,1.28,1.24,1.24,1.24,1.24,1.24
NC_016991	5635	32	-0.968	0.968	GUACAAACCCCACCACUUUCAUCCCUACUGAA	-1.24,-1.28,-1.28,-1.32,-1.28,-1.24,-1.24,-1.24
NC_008516	7425	32	-0.968	0.968	AAAUGUACAUCACACCACCCCGCCCAAUCGAC	-1.2,-1.2,-1.2,-1.2,-1.24,-1.24,-1.24,-1.28
NC_016992	26039	32	0.968	0.968	UUAAAUUGGCUUAUAGGGGGGAUGGAGCAAAA	1.24,1.24,1.28,1.24,1.24,1.24,1.24,1.24
NC_033553	3095	31	0.967742	0.967742	AUUUUUGGGGUGCUGUGGUAUUGGGAUAUUU	1.2,1.2,1.2,1.2,1.2,1.2,1.2
NC_040711	29973	31	0.967742	0.967742	AAUAAUGAUUUGCUUUUGGGGGGGGAGCCAA	1.32,1.32,1.36,1.28,1.2,1.2,1.2
NC_003092	3854	31	-0.967	0.967	GGCGUCCCCAGACCAUCCCCUUUCACUGUAA	-1.2,-1.36,-1.48,-1.4,-1.44,-1.44,-1.28
NC_020900	7567	30	-0.966667	0.966667	GAAAUCCCCUCUAACCACUUAUCCCUGUAU	-1.2,-1.24,-1.2,-1.2,-1.2,-1.2
NC_001639	13480	30	-0.966667	0.966667	AGUUACAUCCUAGCCCCACCCAGCCACGUG	-1.24,-1.24,-1.32,-1.28,-1.28,-1.2
NC_043488	1101	30	-0.966667	0.966667	UGGCACCCCUAUUACAAAAAUCCCCAGUAA	-1.2,-1.2,-1.24,-1.32,-1.28,-1.28
NC_027124	6669	28	-0.964286	0.964287	GGACUUUGCCCACCCCCCUUCCAAAGAG	-1.24,-1.32,-1.44,-1.32
NC_010646	193	27	-0.962963	0.962963	GGCGACCCCUCUCCCACCGCCAUUCGG	-1.2,-1.2,-1.2
NC_032496	14426	44	-0.954545	0.954545	CGAGAUCAACCGCCACGCGCCCCCCCUCCAAGACCGCUACUUCG	-1.24,-1.36,-1.4,-1.48,-1.6,-1.6,-1.6,-1.52,-1.52,-1.6,-1.6,-1.48,-1.56,-1.48,-1.4,-1.44,-1.4,-1.44,-1.44,-1.4
NC_033553	1146	41	-0.951219	0.951219	CUUUAAUGAAAUCUCCCCUUACCCCGCGUUUCGCCUACCGA	-1.32,-1.24,-1.28,-1.24,-1.24,-1.24,-1.24,-1.28,-1.28,-1.36,-1.44,-1.44,-1.44,-1.48,-1.56,-1.36,-1.2
NC_043489	13919	39	-0.948718	0.948718	AUAAGGUAAUAACCCCCCAUGACCCCCUAGAUGAUGCAA	-1.24,-1.4,-1.56,-1.56,-1.56,-1.6,-1.68,-1.68,-1.64,-1.64,-1.64,-1.6,-1.64,-1.48,-1.32
NC_033553	2721	37	-0.945946	0.945946	CUCUCACAUCAAGCCCCACCUCCUCCACUUCUUACAU	-1.2,-1.24,-1.24,-1.24,-1.24,-1.2,-1.24,-1.2,-1.2,-1.2,-1.2,-1.2,-1.2
NC_016996	26157	34	0.941176	0.941176	AUUAGUUGUGUGGGGGAUGAUUGGGUUUAAUUCA	1.32,1.32,1.32,1.32,1.32,1.28,1.28,1.28,1.2,1.2
NC_008516	19997	34	-0.941	0.941	GUAAUCAACCUCUCCCCAACCCAGCUAUCUUCAA	-1.2,-1.24,-1.24,-1.24,-1.28,-1.28,-1.24,-1.28,-1.28,-1.2
NC_029053	7128	33	-0.939394	0.939394	GCUACAGACCCCCCAUCUACAAACCCAGUGAUG	-1.24,-1.44,-1.4,-1.36,-1.36,-1.28,-1.28,-1.32,-1.28
NC_026011	27845	33	-0.939394	0.939394	AUGAUUAACCCCGAUAUCAGACCCCAUAAAUCA	-1.2,-1.2,-1.2,-1.24,-1.24,-1.24,-1.24,-1.28,-1.28
NC_026439	12887	33	0.939394	0.939394	UGUAUAUUGGAGGGGUGGUUAGGAGUGUAAAUA	1.2,1.2,1.2,1.2,1.2,1.2,1.2,1.2,1.2
NC_040535	12853	33	0.939394	0.939394	AUUUUUGAGGGUGGGGAUAGUAAGGAUAAAAAA	1.24,1.24,1.24,1.24,1.24,1.24,1.24,1.2,1.2
NC_016992	1349	32	-0.937	0.937	UGAUUCACCACCCCUCUACUUUCCCAAAGUUA	-1.24,-1.24,-1.28,-1.28,-1.24,-1.24,-1.2,-1.2
NC_038293	18	32	-0.937	0.937	AAGGUACCCCACCCACCUGCACACCUAGUCAA	-1.2,-1.2,-1.2,-1.24,-1.32,-1.36,-1.36,-1.2
NC_038293	1740	32	-0.937	0.937	GUCGUCACCAGCCCUGAUCCCACCCCCGCGGG	-1.24,-1.48,-1.64,-1.56,-1.64,-1.52,-1.36,-1.24
NC_010646	2905	40	0.925	0.925	UAUUCUGGUAUAAAGGGGGUUAGGGAUGAUUGUAGAGAUG	1.28,1.28,1.28,1.32,1.32,1.36,1.36,1.32,1.24,1.24,1.28,1.28,1.32,1.32,1.32,1.2
NC_040535	7599	37	-0.918	0.918919	UGCUCCUGCGGCCCACCGUCCCCUCCCUGAUUGAUGU	-1.24,-1.36,-1.52,-1.48,-1.44,-1.36,-1.28,-1.28,-1.28,-1.24,-1.32,-1.36,-1.24
NC_025113	1519	36	0.916	0.916	GCUAUGGUCGCAGGAAAAAGGGGGGAGGCAAGAAAC	1.24,1.2,1.32,1.4,1.36,1.36,1.28,1.24,1.24,1.28,1.24,1.2
NC_043488	19404	35	-0.914286	0.914286	AACACGAUACUAUAAUCCCUCCCCCGCCUGAGUAU	-1.24,-1.2,-1.28,-1.32,-1.32,-1.24,-1.28,-1.24,-1.24,-1.24,-1.2
NC_017083	25415	34	-0.911765	0.911767	GCUACAGGCCCCUAUAAGUGCCCCCAAACUAAGU	-1.24,-1.28,-1.24,-1.24,-1.28,-1.24,-1.24,-1.32,-1.36,-1.2
NC_043487	2464	34	-0.911765	0.911765	GAAUUUGUCCCCCUCAGACCCCAUGAAAGAAAAC	-1.24,-1.36,-1.36,-1.36,-1.32,-1.32,-1.32,-1.36,-1.36,-1.24
NC_003045	25234	34	-0.911765	0.911765	GUUUGUGCACCCCAGACCCCAUUACAUCUAAAGC	-1.2,-1.24,-1.24,-1.28,-1.28,-1.32,-1.32,-1.36,-1.28,-1.32
NC_040711	9919	33	0.909091	0.909091	ACUUUUAAGGGGGAAGGGUGUGACGAACAGUUU	1.2,1.2,1.24,1.2,1.2,1.24,1.24,1.24,1.24
NC_043488	18673	43	-0.906977	0.906977	GCAAUGCAGAUGAAGCCCCCGCCCCACAAGCUACAACCAAACU	-1.28,-1.32,-1.32,-1.32,-1.32,-1.28,-1.36,-1.32,-1.32,-1.4,-1.4,-1.4,-1.52,-1.6,-1.6,-1.64,-1.48,-1.36,-1.2
NC_025112	4521	42	0.904762	0.904719	GCAAGUCAUGUCUGCGGGGAUGGGGAAGCUAUGGUUAAACUG	1.28,1.24,1.28,1.32,1.28,1.24,1.24,1.28,1.36,1.44,1.4,1.4,1.44,1.44,1.4,1.4,1.24,1.2
NC_001961	2615	38	-0.894737	0.894738	GUGGACACCACCACCCCCUCCGCCAAAAGUUCAGCCUC	-1.2,-1.28,-1.28,-1.36,-1.4,-1.4,-1.36,-1.4,-1.32,-1.2,-1.28,-1.28,-1.2,-1.24
NC_025217	16379	38	-0.894737	0.894737	AAGUGUAUCUACCUUACCCCGACCCCUCAAGAAUUUUA	-1.2,-1.36,-1.36,-1.44,-1.44,-1.48,-1.44,-1.44,-1.44,-1.4,-1.4,-1.4,-1.32,-1.24
NC_038291	2615	38	-0.894738	0.894736	GUGGACACCACCACCCCCUCCGCCAAAAGUUCAGCCUC	-1.2,-1.28,-1.28,-1.36,-1.4,-1.4,-1.36,-1.4,-1.32,-1.2,-1.28,-1.28,-1.2,-1.24
NC_028963	10249	37	-0.891892	0.891899	AAUACCAGUGCACCCCCCUUCUGCCAACCUGUAAAGA	-1.24,-1.24,-1.24,-1.32,-1.4,-1.32,-1.2,-1.2,-1.24,-1.24,-1.28,-1.2,-1.2
NC_026812	22164	37	-0.891892	0.891892	ACGUACCUGAUUCUCAACUCCCCCCUCCUCAAAGAAG	-1.2,-1.2,-1.24,-1.36,-1.36,-1.4,-1.32,-1.24,-1.24,-1.24,-1.24,-1.24,-1.2
NC_029992	18	35	-0.885714	0.885714	UUUCAGGUGCCCCGCCCUCCCACGCAUCUUGAUCA	-1.2,-1.2,-1.2,-1.24,-1.2,-1.2,-1.24,-1.32,-1.32,-1.4,-1.24
NC_034972	20776	34	-0.882353	0.882353	GUGCGAAGCCCCCACAAACCCACCUUGUUCUGCU	-1.2,-1.28,-1.24,-1.28,-1.24,-1.32,-1.32,-1.28,-1.36,-1.2
NC_015874	16576	40	-0.875	0.875	CUUCAAUGCUGAUUCCCCUUGCCCCUUGCAAACUACAACA	-1.28,-1.24,-1.24,-1.2,-1.2,-1.2,-1.2,-1.2,-1.28,-1.24,-1.24,-1.32,-1.32,-1.32,-1.36,-1.2
NC_027199	25	42	-0.857143	0.857143	AUAGGCAUAAACUAACCCCCAACCCCAUUACCCCGGGGCCAG	-1.2,-1.36,-1.36,-1.36,-1.44,-1.52,-1.64,-1.8,-1.96,-2.12,-1.96,-1.8,-1.6,-1.44,-1.52,-1.6,-1.44,-1.2
NC_003092	1346	35	-0.857	0.857	UUGCAGCUAUUUCCCCCUCUCUCCCGCAAGUCUGA	-1.24,-1.2,-1.24,-1.28,-1.24,-1.2,-1.24,-1.24,-1.24,-1.2,-1.2
NC_040535	91	41	0.8536	0.853	ACGCCAGGGUAUUUAUGGCGGGGGGACAGGUGUACUGUACA	1.28,1.28,1.28,1.24,1.4,1.56,1.56,1.48,1.36,1.24,1.2,1.2,1.24,1.24,1.24,1.2,1.2
NC_003092	1715	39	0.8461	0.846	CCUGACUUGGCUGGGGACUGGGGGAAGGCCGUUGAUGAU	1.2,1.36,1.6,1.68,1.56,1.48,1.56,1.56,1.56,1.52,1.44,1.48,1.52,1.36,1.2
NC_027124	4303	43	-0.837209	0.83721	CGUUGCAGUUGCUAACGCCCCCCCCAACACCUACCUAGGUGCU	-1.24,-1.2,-1.24,-1.28,-1.28,-1.4,-1.44,-1.44,-1.48,-1.56,-1.64,-1.68,-1.64,-1.56,-1.48,-1.48,-1.4,-1.48,-1.32
NC_001639	11129	39	-0.820513	0.820513	UCACGGCCGGCAUACCCGACCCCCCAUCCAGACUUGUUG	-1.24,-1.24,-1.2,-1.28,-1.32,-1.4,-1.44,-1.36,-1.32,-1.4,-1.48,-1.4,-1.4,-1.4,-1.32
NC_003436	25627	42	-0.809523	0.809524	CUUACAUGCGAAUUGACCCCCUCCCCAGUACUGUUAUUGACG	-1.28,-1.4,-1.4,-1.36,-1.36,-1.32,-1.36,-1.36,-1.36,-1.32,-1.36,-1.36,-1.36,-1.36,-1.32,-1.36,-1.4,-1.2
NC_040535	9903	42	-0.809524	0.809524	GAACUGUUCUUCAGUUCCCCGCCCCAUCCAGAACUGGUCCUU	-1.2,-1.28,-1.28,-1.36,-1.4,-1.4,-1.4,-1.4,-1.4,-1.4,-1.4,-1.32,-1.2,-1.2,-1.32,-1.4,-1.4,-1.24
NC_008516	15190	42	-0.809	0.809	CUAGACAUCACACAGUUCCCCUCCCCACUCGGAUACACAGUA	-1.24,-1.36,-1.36,-1.4,-1.44,-1.48,-1.36,-1.28,-1.28,-1.24,-1.24,-1.24,-1.24,-1.24,-1.24,-1.24,-1.24,-1.24
NC_026439	8918	41	0.804878	0.804878	GAUUUGUGCUUACUGUGGGGUUGGGGCGGUUACGACCUCUA	1.24,1.32,1.28,1.36,1.44,1.44,1.4,1.4,1.32,1.4,1.4,1.32,1.24,1.28,1.24,1.2,1.2
NC_002532	2409	36	-0.777778	0.777778	GAGCGACUGUUUACCUCACCCCCCCUGUCAACAGCG	-1.2,-1.28,-1.24,-1.28,-1.28,-1.32,-1.32,-1.32,-1.32,-1.32,-1.36,-1.24
NC_040711	35858	42	0.761905	0.761905	ACGUUAUUAAUGACGACGGGGGGGGUAAAAAAAAAAAAAAAA	1.28,1.28,1.32,1.28,1.28,1.28,1.28,1.28,1.28,1.28,1.28,1.28,1.24,1.24,1.28,1.24,1.24,1.28
NC_043487	3342	41	-0.658537	0.658537	GGAAAUUGAGUGUGACCCCCCCCCCAAAACCGGUUGGGCCA	-1.28,-1.36,-1.44,-1.44,-1.44,-1.52,-1.6,-1.52,-1.48,-1.48,-1.52,-1.4,-1.32,-1.2,-1.32,-1.4,-1.24
NC_032496	11336	39	-0.112821	0.112821	GUUCCGCGCUCACCCCCACUCCUGCCACACCCACAUCAA	-1.2,-1.32,-1.32,-1.36,-1.28,-1.32,-1.48,-1.56,-1.6,-1.6,-1.6,-1.56,-1.6,-1.44,-1.28
NC_040534	19617	31	-0.109677	0.109677	GACAACCCCUCCACUACAUCCCACUACUGCC	-1.2,-1.32,-1.36,-1.32,-1.28,-1.36,-1.28
NC_040535	734	31	-0.109677	0.109677	GAACUUCCCCCCUCACCACAUUGUCAGCACC	-1.2,-1.24,-1.2,-1.24,-1.2,-1.28,-1.36
NC_022787	1573	31	0.109677	0.109677	CUGGUAGGGUUAUCACAUUAGGGGGAAGGAU	1.2,1.24,1.24,1.24,1.24,1.24,1.24
NC_026812	2326	47	-0.106383	0.106383	CCAUCAACCGCACACCUAGCACCCCCAACCACCACACGCACACCACU	-1.2,-1.28,-1.2,-1.2,-1.28,-1.32,-1.32,-1.4,-1.4,-1.32,-1.4,-1.36,-1.4,-1.32,-1.36,-1.28,-1.24,-1.24,-1.32,-1.44,-1.4,-1.44,-1.28
NC_032496	7715	43	-0.0109302	0.0109302	CGCGCCCGUCACCAGCUCCAUUCCCCGCCACCACCAUAUCAAC	-1.2,-1.28,-1.28,-1.32,-1.44,-1.32,-1.28,-1.24,-1.28,-1.36,-1.4,-1.4,-1.32,-1.24,-1.24,-1.32,-1.28,-1.28,-1.24
NC_032496	17611	43	-0.0109302	0.0109302	UUUCUCUCCACCUUCUACCCCUCUCCCGUCUACUCCCAGCACG	-1.24,-1.36,-1.48,-1.44,-1.4,-1.44,-1.4,-1.4,-1.36,-1.28,-1.4,-1.44,-1.48,-1.48,-1.44,-1.44,-1.44,-1.48,-1.28
NC_032496	17858	64	-0.00126563	0.00126563	CCAAGUUUAACCUCUCCCCCAUCUCCCACUGCACCGACCCCCCCAACGUCACCCAUAUCUACGA	-1.28,-1.32,-1.36,-1.36,-1.4,-1.44,-1.4,-1.44,-1.44,-1.52,-1.6,-1.48,-1.4,-1.56,-1.68,-1.84,-1.84,-1.84,-1.84,-1.84,-1.68,-1.68,-1.72,-1.64,-1.64,-1.56,-1.44,-1.44,-1.56,-1.64,-1.64,-1.68,-1.64,-1.64,-1.6,-1.52,-1.56,-1.6,-1.4,-1.24
NC_032987	3092	32	-0.000115625	0.000115625	UGUGACCCCACCCGCCUCACUGAUCCCGCAAC	-1.2,-1.32,-1.48,-1.44,-1.52,-1.52,-1.36,-1.24
NC_038293	278	32	-0.000109375	0.000109375	UAUCCGUCCCUACAAAGCUCCCCGCCCUGAUG	-1.24,-1.36,-1.48,-1.48,-1.36,-1.28,-1.32,-1.28
NC_032496	17792	32	-0.000109375	0.000109375	UGCCUUACCCCCGCAACACCAACACCAACUUC	-1.24,-1.32,-1.36,-1.28,-1.24,-1.24,-1.24,-1.28
NC_040711	33736	32	0.000109375	0.000109375	AUGUUAGGGGGGGUCUUUCUUCUGGUAGAGGU	1.2,1.2,1.2,1.2,1.2,1.28,1.36,1.2
NC_032987	15029	32	0.000103125	0.000103125	CAAUUAGGGGCGACCGUUGUGGGGGUUUAAUU	1.32,1.36,1.36,1.36,1.36,1.36,1.36,1.2
NC_010646	12252	32	0.000103125	0.000103125	ACUGCUGGGAGUAAGGGCCGCGGGGGAAAACA	1.2,1.36,1.4,1.4,1.36,1.4,1.36,1.24
NC_032496	3890	32	-0.000103125	0.000103125	CAUCUCUCCUUUCGACCCCCGCUCCUACAUCU	-1.24,-1.2,-1.2,-1.24,-1.2,-1.2,-1.2,-1.2
NC_026509	2799	32	-1.125e-06	1.125e-06	UUCACCUUUACCCCCAGCUCCUCGCCCUUUUG	-1.28,-1.4,-1.52,-1.48,-1.48,-1.4,-1.32,-1.24
NC_003092	9797	30	-1e-09	1e-09	GCUCACUGUCCCCUCUUCCCCGUGUGUGCU	-1.24,-1.28,-1.24,-1.2,-1.2,-1.2
NC_032496	14000	31	-1e-09	1e-09	GUUCUACCAGCUCCCCCUCCUCUACCUCGGC	-1.24,-1.36,-1.36,-1.4,-1.28,-1.2,-1.24

## Sheet: Humans
Name	Length	Accession	Result Count	Window Size	GC Count	GC%	Nucleic Count	1.2	1.4	1.6	1.8	2.0	Len 1.2	Len 1.4	Len 1.6	Len 1.8	Len 2.0	Total Lenght	Lenght %	Frequency 1.2	Frequency 1.4	Frequency 1.6	Frequency 1.8	Frequency 2.0	Frequency All	RefSeq type	Source information	Segm	Length	Protein	Neighbors	Host	Created	Updated
Infectious bronchitis virus	27608	NC_001451	3	25	10472	37.931	{'A': 7967, 'T': 9169, 'G': 5993, 'C': 4479}	3	0	0	0	0	76	0	0	0	0	76	0.275283	0.108664	0	0	0	0	0.108664	complete	strain:Beaudette	-	27608 nt	10	388	human, vertebrates	1993-12-06	08/13/2018
Human coronavirus 229E	27317	NC_002645	0	25	10452	38.2619	{'A': 7420, 'T': 9445, 'G': 5903, 'C': 4549}	0	0	0	0	0	0	0	0	0	0	0	0	0	0	0	0	0	0	complete	strain:229E	-	27317 nt	8	61	human, vertebrates	2001-11-01	08/13/2018
Bovine coronavirus	31028	NC_003045	1	25	11519	37.1245	{'A': 8487, 'T': 11022, 'G': 6767, 'C': 4752}	1	0	0	0	0	34	0	0	0	0	34	0.109578	0.032229	0	0	0	0	0.032229	complete	isolate:BCoV-ENT	-	31028 nt	12	306	human, vertebrates	2001-02-08	08/13/2018
Severe acute respiratory syndrome-related coronavirus	29751	NC_004718	4	25	12127	40.7617	{'A': 8481, 'T': 9143, 'G': 6187, 'C': 5940}	3	1	0	0	0	79	28	0	0	0	107	0.359652	0.100837	0.0336123	0	0	0	0.134449	complete	isolate:Tor2	-	29751 nt	14	407	human, vertebrates	04/14/2003	08/13/2018
Human coronavirus NL63	27553	NC_005831	0	25	9495	34.4609	{'A': 7253, 'T': 10805, 'G': 5516, 'C': 3979}	0	0	0	0	0	0	0	0	0	0	0	0	0	0	0	0	0	0	complete	strain:Amsterdam I	-	27553 nt	6	65	human	03/23/2004	08/13/2018
Human coronavirus OC43	30741	NC_006213	0	25	11309	36.788	{'A': 8502, 'T': 10930, 'G': 6649, 'C': 4660}	0	0	0	0	0	0	0	0	0	0	0	0	0	0	0	0	0	0	complete	strain:ATCC VR-759; serotype:OC43	-	30741 nt	8	306	human, vertebrates	02/21/2019	02/21/2019
Human coronavirus HKU1	29926	NC_006577	0	25	9594	32.0591	{'A': 8331, 'T': 12001, 'G': 5699, 'C': 3895}	0	0	0	0	0	0	0	0	0	0	0	0	0	0	0	0	0	0	complete	isolate:HKU1	-	29926 nt	8	46	human	12/28/2004	08/13/2018
Breda virus	28475	NC_007447	9	25	10822	38.0053	{'A': 7690, 'T': 9959, 'G': 6104, 'C': 4718, 'M': 1, 'R': 1, 'Y': 2}	9	0	0	0	0	280	0	0	0	0	280	0.983319	0.316067	0	0	0	0	0.316067	complete	strain:Breda 1	-	28475 nt	6	4	human, vertebrates	2005-05-10	08/13/2018
Turkey coronavirus	27657	NC_010800	2	25	10579	38.2507	{'A': 7969, 'T': 9108, 'G': 6066, 'C': 4513, 'R': 1}	2	0	0	0	0	51	0	0	0	0	51	0.184402	0.0723144	0	0	0	0	0.0723144	complete	isolate:MG10	-	27657 nt	11	388	human, vertebrates	2008-03-06	08/13/2018
Middle East respiratory syndrome-related coronavirus	30119	NC_019843	0	25	12420	41.2364	{'A': 7900, 'T': 9799, 'G': 6304, 'C': 6116}	0	0	0	0	0	0	0	0	0	0	0	0	0	0	0	0	0	0	complete	strain:HCoV-EMC	-	30119 nt	11	552	human, vertebrates	12/13/2012	08/13/2018
Camel alphacoronavirus	27395	NC_028752	1	25	10521	38.4048	{'A': 7413, 'T': 9455, 'G': 5930, 'W': 1, 'C': 4591, 'Y': 5}	1	0	0	0	0	27	0	0	0	0	27	0.0985581	0.036503	0	0	0	0	0.036503	complete	isolate:camel/Riyadh/Ry141/2015	-	27395 nt	7	61	human, vertebrates	2016-05-01	08/13/2018
Betacoronavirus England 1	30111	NC_038294	0	25	12399	41.1776	{'A': 7897, 'T': 9815, 'G': 6303, 'C': 6096}	0	0	0	0	0	0	0	0	0	0	0	0	0	0	0	0	0	0	complete	strain:England 1; isolate:H123990006	-	30111 nt	10	552	human, vertebrates	08/24/2018	08/24/2018
Severe acute respiratory syndrome coronavirus 2	29903	NC_045512	1	25	11355	37.9728	{'A': 8954, 'T': 9594, 'G': 5863, 'C': 5492}	1	0	0	0	0	25	0	0	0	0	25	0.0836037	0.0334415	0	0	0	0	0.0334415	complete	isolate:Wuhan-Hu-1	-	29903 nt	12	407	human, vertebrates	01/13/2020	01/28/2020
STATISTICS
SUM	377584		21			492.435		20	1	0	0	0	572	28	0	0	0	600	2.0944	0.700056	0.0336123	0	0	0	0.733668
CNT	13		13			13		13	13	13	13	13	13	13	13	13	13	13	13	13	13	13	13	13	13
AVG	29044.9		1.61538			37.8796		1.53846	0.0769231	0	0	0	44	2.15385	0	0	0	46.1538	0.161107	0.0538504	0.00258556	0	0	0	0.056436
MIN	27317		0			32.0591		0	0	0	0	0	0	0	0	0	0	0	0	0	0	0	0	0	0
MAX	31028		9			41.2364		9	1	0	0	0	280	28	0	0	0	280	0.983319	0.316067	0.0336123	0	0	0	0.316067
VAR	1.79694e+06		6.08284			6.02819		5.78698	0.0710059	0	0	0	5412.31	55.6686	0	0	0	5618.75	0.069026	0.00714575	8.02216e-05	0	0	0	0.00746894
STDEV	1395.24		2.56705			2.55549		2.50384	0.27735	0	0	0	76.5724	7.7658	0	0	0	78.0191	0.273456	0.0879843	0.00932238	0	0	0	0.089952
Q1	27608		0			37.1245		0	0	0	0	0	0	0	0	0	0	0	0	0	0	0	0	0	0
MEDIAN Q2	29751		1			38.0053		1	0	0	0	0	25	0	0	0	0	25	0.0836037	0.032229	0	0	0	0	0.032229
Q3	30111		2			38.4048		2	0	0	0	0	51	0	0	0	0	51	0.184402	0.0723144	0	0	0	0	0.0723144

## Sheet: Vertebrates (Including Human)
Name	Length	Accession	Result Count	Window Size	GC Count	GC%	Nucleic Count	1.2	1.4	1.6	1.8	2.0	Len 1.2	Len 1.4	Len 1.6	Len 1.8	Len 2.0	Total Lenght	Lenght %	Frequency 1.2	Frequency 1.4	Frequency 1.6	Frequency 1.8	Frequency 2.0	Frequency All	RefSeq type	Source information	Segm	Length	Protein	Neighbors	Host	Created	Updated
Infectious bronchitis virus	27608	NC_001451	3	25	10472	37.931	{'A': 7967, 'T': 9169, 'G': 5993, 'C': 4479}	3	0	0	0	0	76	0	0	0	0	76	0.275283	0.108664	0	0	0	0	0.108664	complete	strain:Beaudette	-	27608 nt	10	388	human, vertebrates	1993-12-06	08/13/2018
Lactate dehydrogenase-elevating virus	14104	NC_001639	16	25	6972	49.4328	{'A': 3244, 'T': 3888, 'G': 3646, 'C': 3326}	16	0	0	0	0	509	0	0	0	0	509	3.60891	1.13443	0	0	0	0	1.13443	complete	strain:Plagemann	-	14104 nt	11	2	vertebrates	1994-05-11	08/13/2018
Murine hepatitis virus	31357	NC_001846	7	25	13101	41.7801	{'A': 8138, 'T': 10118, 'G': 7487, 'C': 5614}	7	0	0	0	0	189	0	0	0	0	189	0.602736	0.223236	0	0	0	0	0.223236	complete	strain:MHV-A59	-	31357 nt	5	32	vertebrates	11/22/1997	08/13/2018
Porcine reproductive and respiratory syndrome virus	15428	NC_001961	24	25	8172	52.9686	{'A': 3353, 'T': 3903, 'G': 4047, 'C': 4125}	23	1	0	0	0	717	67	0	0	0	784	5.08167	1.4908	0.0648172	0	0	0	1.55561	complete		-	15428 nt	11	990	vertebrates	10/21/1998	08/13/2018
Feline infectious peritonitis virus	29355	NC_002306	1	25	11197	38.1434	{'A': 8571, 'T': 9587, 'G': 6174, 'C': 5023}	1	0	0	0	0	26	0	0	0	0	26	0.0885709	0.0340657	0	0	0	0	0.0340657	complete	serotype:2; isolate:79-1146	-	29355 nt	9	128	vertebrates	2000-11-05	08/13/2018
Equine arteritis virus	12704	NC_002532	9	25	6563	51.6609	{'A': 2692, 'T': 3449, 'G': 3305, 'C': 3258}	9	0	0	0	0	259	0	0	0	0	259	2.03873	0.708438	0	0	0	0	0.708438	complete	strain:Bucyrus	-	12704 nt	10	90	vertebrates	07/16/1991	08/13/2018
Human coronavirus 229E	27317	NC_002645	0	25	10452	38.2619	{'A': 7420, 'T': 9445, 'G': 5903, 'C': 4549}	0	0	0	0	0	0	0	0	0	0	0	0	0	0	0	0	0	0	complete	strain:229E	-	27317 nt	8	61	human, vertebrates	2001-11-01	08/13/2018
Bovine coronavirus	31028	NC_003045	1	25	11519	37.1245	{'A': 8487, 'T': 11022, 'G': 6767, 'C': 4752}	1	0	0	0	0	34	0	0	0	0	34	0.109578	0.032229	0	0	0	0	0.032229	complete	isolate:BCoV-ENT	-	31028 nt	12	306	human, vertebrates	2001-02-08	08/13/2018
Simian hemorrhagic fever virus	15717	NC_003092	17	25	7870	50.0732	{'A': 3534, 'T': 4307, 'G': 3556, 'C': 4314, 'M': 1, 'Y': 5}	17	0	0	0	0	493	0	0	0	0	493	3.13673	1.08163	0	0	0	0	1.08163	complete	strain:LVR 42-0/M6941	-	15717 nt	15	10	vertebrates	08/30/2001	08/13/2018
Porcine epidemic diarrhea virus	28033	NC_003436	2	25	11779	42.0183	{'A': 6937, 'T': 9317, 'G': 6397, 'C': 5382}	2	0	0	0	0	70	0	0	0	0	70	0.249706	0.0713445	0	0	0	0	0.0713445	complete	strain:CV777	-	28033 nt	6	637	vertebrates	04/23/2001	08/13/2018
Severe acute respiratory syndrome-related coronavirus	29751	NC_004718	4	25	12127	40.7617	{'A': 8481, 'T': 9143, 'G': 6187, 'C': 5940}	3	1	0	0	0	79	28	0	0	0	107	0.359652	0.100837	0.0336123	0	0	0	0.134449	complete	isolate:Tor2	-	29751 nt	14	407	human, vertebrates	04/14/2003	08/13/2018
Human coronavirus OC43	30741	NC_006213	0	25	11309	36.788	{'A': 8502, 'T': 10930, 'G': 6649, 'C': 4660}	0	0	0	0	0	0	0	0	0	0	0	0	0	0	0	0	0	0	complete	strain:ATCC VR-759; serotype:OC43	-	30741 nt	8	306	human, vertebrates	02/21/2019	02/21/2019
Breda virus	28475	NC_007447	9	25	10822	38.0053	{'A': 7690, 'T': 9959, 'G': 6104, 'C': 4718, 'M': 1, 'R': 1, 'Y': 2}	9	0	0	0	0	280	0	0	0	0	280	0.983319	0.316067	0	0	0	0	0.316067	complete	strain:Breda 1	-	28475 nt	6	4	human, vertebrates	2005-05-10	08/13/2018
White bream virus	26660	NC_008516	26	25	11542	43.2933	{'A': 8975, 'T': 6143, 'G': 3758, 'C': 7784}	26	0	0	0	0	762	0	0	0	0	762	2.85821	0.975244	0	0	0	0	0.975244	complete	strain:DF24/00	-	26660 nt	5	-	vertebrates	10/24/2006	08/13/2018
Tylonycteris bat coronavirus HKU4	30286	NC_009019	3	25	11453	37.8162	{'A': 8357, 'T': 10476, 'G': 6262, 'C': 5191}	3	0	0	0	0	79	0	0	0	0	79	0.260847	0.0990557	0	0	0	0	0.0990557	complete	strain:HKU4-1 B04f	-	30286 nt	9	8	vertebrates	02/21/2007	08/13/2018
Pipistrellus bat coronavirus HKU5	30482	NC_009020	6	25	13164	43.1861	{'A': 8094, 'T': 9223, 'G': 6607, 'C': 6557, 'Y': 1}	6	0	0	0	0	166	0	0	0	0	166	0.544584	0.196837	0	0	0	0	0.196837	complete	strain:HKU5-1 LMH03f	-	30482 nt	9	7	vertebrates	02/21/2007	08/13/2018
Rousettus bat coronavirus HKU9	29114	NC_009021	6	25	11950	41.0455	{'A': 7354, 'T': 9809, 'G': 6807, 'C': 5143, 'Y': 1}	6	0	0	0	0	159	0	0	0	0	159	0.546129	0.206086	0	0	0	0	0.206086	complete	strain:HKU9-1 BF_005I	-	29114 nt	8	8	vertebrates	02/21/2007	08/13/2018
Scotophilus bat coronavirus 512	28203	NC_009657	3	25	11316	40.1234	{'A': 7392, 'T': 9495, 'G': 6239, 'C': 5077}	3	0	0	0	0	79	0	0	0	0	79	0.280112	0.106372	0	0	0	0	0.106372	complete	strain:BtCoV/512/2005	-	28203 nt	6	-	vertebrates	07/24/2007	08/13/2018
Rhinolophus bat coronavirus HKU2	27165	NC_009988	2	25	10671	39.2822	{'A': 6806, 'T': 9688, 'G': 6101, 'C': 4570}	2	0	0	0	0	74	0	0	0	0	74	0.272409	0.0736241	0	0	0	0	0.0736241	complete	strain:HKU2/GD/430/2006	-	27165 nt	8	8	vertebrates	11/20/2007	08/13/2018
Bat coronavirus 1A	28326	NC_010437	0	25	10803	38.1381	{'A': 7599, 'T': 9924, 'G': 5938, 'C': 4865}	0	0	0	0	0	0	0	0	0	0	0	0	0	0	0	0	0	0	complete	strain:AFCD62	-	28326 nt	7	3	vertebrates	03/13/2008	08/13/2018
Miniopterus bat coronavirus HKU8	28773	NC_010438	1	25	12023	41.7857	{'A': 6787, 'T': 9963, 'G': 6627, 'C': 5396}	1	0	0	0	0	26	0	0	0	0	26	0.0903625	0.0347548	0	0	0	0	0.0347548	complete	strain:AFCD77	-	28773 nt	8	4	vertebrates	03/13/2008	08/13/2018
Beluga whale coronavirus SW1	31686	NC_010646	11	25	12434	39.2413	{'A': 8966, 'T': 10286, 'G': 7432, 'C': 5002}	11	0	0	0	0	330	0	0	0	0	330	1.04147	0.347156	0	0	0	0	0.347156	complete	isolate:SW1	-	31686 nt	14	3	vertebrates	2008-01-05	08/13/2018
Turkey coronavirus	27657	NC_010800	2	25	10579	38.2507	{'A': 7969, 'T': 9108, 'G': 6066, 'C': 4513, 'R': 1}	2	0	0	0	0	51	0	0	0	0	51	0.184402	0.0723144	0	0	0	0	0.0723144	complete	isolate:MG10	-	27657 nt	11	388	human, vertebrates	2008-03-06	08/13/2018
Bulbul coronavirus HKU11-934	26487	NC_011547	3	25	10248	38.6907	{'A': 7738, 'T': 8501, 'G': 5036, 'C': 5212}	3	0	0	0	0	85	0	0	0	0	85	0.320912	0.113263	0	0	0	0	0.113263	complete		-	26487 nt	9	1	vertebrates	08/24/2018	08/24/2018
Thrush coronavirus HKU12-600	26396	NC_011549	7	25	10035	38.0171	{'A': 7614, 'T': 8747, 'G': 5153, 'C': 4882}	7	0	0	0	0	193	0	0	0	0	193	0.731171	0.265192	0	0	0	0	0.265192	complete		-	26396 nt	9	-	vertebrates	11/13/2008	08/13/2018
Munia coronavirus HKU13-3514	26552	NC_011550	2	25	11286	42.5053	{'A': 7343, 'T': 7923, 'G': 5441, 'C': 5845}	2	0	0	0	0	61	0	0	0	0	61	0.229738	0.0753239	0	0	0	0	0.0753239	complete		-	26552 nt	9	-	vertebrates	11/13/2008	08/13/2018
Rat coronavirus Parker	31250	NC_012936	0	25	12893	41.2576	{'A': 8144, 'T': 10213, 'G': 7392, 'C': 5501}	0	0	0	0	0	0	0	0	0	0	0	0	0	0	0	0	0	0	complete	strain:Parker	-	31250 nt	10	32	vertebrates	07/13/2009	08/13/2018
Bat coronavirus BM48-31_BGR_2008	29276	NC_014470	1	25	11842	40.4495	{'A': 8130, 'T': 9304, 'G': 6151, 'C': 5691}	1	0	0	0	0	27	0	0	0	0	27	0.0922257	0.0341577	0	0	0	0	0.0341577	complete	strain:BtCoV/BM48-31/BGR/2008	-	29276 nt	9	-	vertebrates	08/27/2010	08/13/2018
White-eye coronavirus HKU16	26041	NC_016991	5	25	10372	39.8295	{'A': 7456, 'T': 8213, 'G': 5021, 'C': 5351}	5	0	0	0	0	155	0	0	0	0	155	0.595215	0.192005	0	0	0	0	0.192005	complete	strain:HKU16-6847	-	26041 nt	8	-	vertebrates	03/30/2012	08/13/2018
Sparrow coronavirus HKU17	26083	NC_016992	7	25	11621	44.5539	{'A': 7098, 'T': 7357, 'G': 5300, 'C': 6321, 'M': 1, 'R': 3, 'Y': 3}	6	1	0	0	0	178	28	0	0	0	206	0.789786	0.230035	0.0383391	0	0	0	0.268374	complete	strain:HKU17-6124	-	26083 nt	9	-	vertebrates	03/30/2012	08/13/2018
Magpie-robin coronavirus HKU18	26689	NC_016993	14	25	12469	46.7196	{'A': 6593, 'T': 7627, 'G': 5737, 'C': 6732}	13	1	0	0	0	368	33	0	0	0	401	1.50249	0.487092	0.0374686	0	0	0	0.524561	complete	strain:HKU18-chu3	-	26689 nt	9	-	vertebrates	03/30/2012	08/13/2018
Night heron coronavirus HKU19	26077	NC_016994	2	25	9944	38.1332	{'A': 8284, 'T': 7849, 'G': 4777, 'C': 5167}	2	0	0	0	0	61	0	0	0	0	61	0.233923	0.0766959	0	0	0	0	0.0766959	complete	strain:HKU19-6918	-	26077 nt	8	-	vertebrates	03/30/2012	08/13/2018
Wigeon coronavirus HKU20	26227	NC_016995	3	25	10323	39.3602	{'A': 7221, 'T': 8683, 'G': 5437, 'C': 4886}	3	0	0	0	0	78	0	0	0	0	78	0.297403	0.114386	0	0	0	0	0.114386	complete	strain:HKU20-9243	-	26227 nt	10	-	vertebrates	03/30/2012	08/13/2018
Common moorhen coronavirus HKU21	26223	NC_016996	2	25	9195	35.0646	{'A': 7601, 'T': 9427, 'G': 5037, 'C': 4158}	2	0	0	0	0	60	0	0	0	0	60	0.228807	0.0762689	0	0	0	0	0.0762689	complete	strain:HKU21-8295	-	26223 nt	9	-	vertebrates	03/30/2012	08/13/2018
Rabbit coronavirus HKU14	31100	NC_017083	2	25	11707	37.6431	{'A': 8450, 'T': 10943, 'G': 6839, 'C': 4868}	2	0	0	0	0	59	0	0	0	0	59	0.189711	0.0643087	0	0	0	0	0.0643087	complete	strain:HKU14-1	-	31100 nt	11	3	vertebrates	2012-10-07	08/13/2018
Rousettus bat coronavirus HKU10	28494	NC_018871	1	25	10975	38.5169	{'A': 7755, 'T': 9764, 'G': 6064, 'C': 4911}	1	0	0	0	0	25	0	0	0	0	25	0.0877378	0.0350951	0	0	0	0	0.0350951	complete	isolate:183A	-	28494 nt	9	7	vertebrates	10/18/2012	08/13/2018
Middle East respiratory syndrome-related coronavirus	30119	NC_019843	0	25	12420	41.2364	{'A': 7900, 'T': 9799, 'G': 6304, 'C': 6116}	0	0	0	0	0	0	0	0	0	0	0	0	0	0	0	0	0	0	complete	strain:HCoV-EMC	-	30119 nt	11	552	human, vertebrates	12/13/2012	08/13/2018
Bat coronavirus CDPHE15_USA_2006	28035	NC_022103	1	25	11446	40.8275	{'A': 6982, 'T': 9607, 'G': 6374, 'C': 5072}	1	0	0	0	0	26	0	0	0	0	26	0.0927412	0.0356697	0	0	0	0	0.0356697	complete	strain:bat/USA/CDPHE15/2006	-	28035 nt	7	1	vertebrates	08/20/2013	08/13/2018
Porcine torovirus	28301	NC_022787	5	25	9910	35.0164	{'A': 8124, 'T': 10267, 'G': 5579, 'C': 4331}	5	0	0	0	0	132	0	0	0	0	132	0.466415	0.176672	0	0	0	0	0.176672	complete	strain:SH1	-	28301 nt	6	4	vertebrates	2013-12-11	08/13/2018
Mink coronavirus strain WD1127	28941	NC_023760	0	25	10845	37.4728	{'A': 8156, 'T': 9939, 'G': 6155, 'C': 4690, 'Y': 1}	0	0	0	0	0	0	0	0	0	0	0	0	0	0	0	0	0	0	complete	strain:WD1127	-	28941 nt	10	-	vertebrates	2014-12-03	08/13/2018
Ball python nidovirus 1	33452	NC_024709	1	25	15403	46.0451	{'A': 11117, 'T': 6932, 'G': 6663, 'C': 8740}	1	0	0	0	0	29	0	0	0	0	29	0.0866914	0.0298936	0	0	0	0	0.0298936	complete	strain:07-53	-	33452 nt	8	1	vertebrates	08/25/2014	08/13/2018
Mikumi yellow baboon virus 1	14927	NC_025112	16	25	7598	50.9011	{'A': 3476, 'T': 3853, 'G': 3404, 'C': 4194}	16	0	0	0	0	474	0	0	0	0	474	3.17545	1.07188	0	0	0	0	1.07188	complete	isolate:MYBV_M58	-	14927 nt	13	10	vertebrates	09/29/2014	08/13/2018
Southwest baboon virus 1	14851	NC_025113	17	25	7486	50.4074	{'A': 3456, 'T': 3909, 'G': 3398, 'C': 4088}	17	0	0	0	0	490	0	0	0	0	490	3.29944	1.1447	0	0	0	0	1.1447	complete	isolate:SWBV_16986_11/4/2013	-	14851 nt	14	3	vertebrates	09/29/2014	08/13/2018
Bat Hp-betacoronavirus_Zhejiang2013	31491	NC_025217	3	25	12999	41.2785	{'A': 9037, 'T': 9455, 'G': 6621, 'C': 6378}	3	0	0	0	0	90	0	0	0	0	90	0.285796	0.0952653	0	0	0	0	0.0952653	complete	isolate:Zhejiang2013	-	31491 nt	9	-	vertebrates	2014-03-10	08/13/2018
Betacoronavirus HKU24	31249	NC_026011	4	25	12523	40.0749	{'A': 8500, 'T': 10226, 'G': 7182, 'C': 5341}	4	0	0	0	0	116	0	0	0	0	116	0.371212	0.128004	0	0	0	0	0.128004	complete	strain:HKU24-R05005I	-	31249 nt	10	2	vertebrates	2015-07-01	08/13/2018
African pouched rat arterivirus	14953	NC_026439	14	25	7795	52.13	{'A': 3238, 'T': 3920, 'G': 3944, 'C': 3851}	14	0	0	0	0	458	0	0	0	0	458	3.06293	0.936267	0	0	0	0	0.936267	complete	isolate:PREDICT-06509	-	14953 nt	10	-	vertebrates	2015-10-02	08/23/2018
DeBrazza's monkey arterivirus	15684	NC_026509	23	25	8504	54.2209	{'A': 3364, 'T': 3816, 'G': 3688, 'C': 4816}	22	1	0	0	0	632	30	0	0	0	662	4.22086	1.4027	0.0637592	0	0	0	1.46646	complete	isolate:PREDICT-06530	-	15684 nt	13	-	vertebrates	02/26/2015	08/13/2018
Wobbly possum disease virus	12917	NC_026811	12	25	6492	50.2593	{'A': 3063, 'T': 3361, 'G': 3102, 'C': 3390, 'Y': 1}	12	0	0	0	0	345	0	0	0	0	345	2.6709	0.929008	0	0	0	0	0.929008	complete	isolate:WPDV	-	12917 nt	10	1	vertebrates	04/16/2015	08/13/2018
Chinook salmon bafinivirus	27004	NC_026812	40	25	11838	43.8379	{'A': 8268, 'T': 6892, 'G': 3909, 'C': 7929, 'M': 2, 'Y': 4}	40	0	0	0	0	1231	0	0	0	0	1231	4.55858	1.48126	0	0	0	0	1.48126	complete	isolate:NIDO	-	27004 nt	5	2	vertebrates	04/16/2015	08/13/2018
Pebjah virus	15478	NC_027124	15	25	8110	52.397	{'A': 3291, 'T': 4077, 'G': 3623, 'C': 4487}	15	0	0	0	0	428	0	0	0	0	428	2.76522	0.969117	0	0	0	0	0.969117	complete	isolate:I621	-	15478 nt	15	2	vertebrates	2015-02-06	08/13/2018
Bovine nidovirus TCH5	20261	NC_027199	4	25	7474	36.8886	{'A': 5947, 'T': 6839, 'G': 5208, 'C': 2266, 'Y': 1}	4	0	0	0	0	123	0	0	0	0	123	0.607078	0.197424	0	0	0	0	0.197424	complete	isolate:TCH5	-	20261 nt	7	-	vertebrates	2015-06-06	08/13/2018
Camel alphacoronavirus	27395	NC_028752	1	25	10521	38.4048	{'A': 7413, 'T': 9455, 'G': 5930, 'W': 1, 'C': 4591, 'Y': 5}	1	0	0	0	0	27	0	0	0	0	27	0.0985581	0.036503	0	0	0	0	0.036503	complete	isolate:camel/Riyadh/Ry141/2015	-	27395 nt	7	61	human, vertebrates	2016-05-01	08/13/2018
Swine enteric coronavirus	28111	NC_028806	4	25	10712	38.1061	{'A': 8011, 'T': 9388, 'G': 5897, 'C': 4815}	4	0	0	0	0	126	0	0	0	0	126	0.448223	0.142293	0	0	0	0	0.142293	complete	strain:Italy/213306/2009	-	28111 nt	9	128	vertebrates	2016-05-01	08/13/2018
BtMr-AlphaCoV_SAX2011	27935	NC_028811	0	25	11451	40.9916	{'A': 7201, 'T': 9283, 'G': 6302, 'C': 5149}	0	0	0	0	0	0	0	0	0	0	0	0	0	0	0	0	0	0	complete	isolate:BtMr-SAX2011	-	27935 nt	6	-	vertebrates	2016-05-01	08/13/2018
BtRf-AlphaCoV_HuB2013	27608	NC_028814	0	25	10565	38.2679	{'A': 7743, 'T': 9300, 'G': 5873, 'C': 4692}	0	0	0	0	0	0	0	0	0	0	0	0	0	0	0	0	0	0	complete	isolate:BtRf-HuB2013	-	27608 nt	7	1	vertebrates	2016-05-01	08/13/2018
BtRf-AlphaCoV_YN2012	26975	NC_028824	2	25	10196	37.798	{'A': 7029, 'T': 9750, 'G': 5808, 'C': 4388}	2	0	0	0	0	55	0	0	0	0	55	0.203892	0.0741427	0	0	0	0	0.0741427	complete	isolate:BtRf-YN2012	-	26975 nt	6	-	vertebrates	2016-05-01	08/13/2018
BtNv-AlphaCoV_SC2013	27783	NC_028833	5	25	11618	41.8169	{'A': 6730, 'T': 9435, 'G': 6464, 'C': 5154}	5	0	0	0	0	130	0	0	0	0	130	0.467912	0.179966	0	0	0	0	0.179966	complete	isolate:BtNv-SC2013	-	27783 nt	6	-	vertebrates	2016-05-01	08/13/2018
Kafue kinda chacma baboon virus	14924	NC_029053	20	25	7588	50.8443	{'A': 3311, 'T': 4025, 'G': 3333, 'C': 4255}	19	1	0	0	0	611	27	0	0	0	638	4.27499	1.27312	0.0670062	0	0	0	1.34012	complete	isolate:KKCBV-1	-	14924 nt	14	1	vertebrates	2016-04-02	08/13/2018
Free State vervet virus	15247	NC_029992	13	25	7868	51.6036	{'A': 3450, 'T': 3929, 'G': 3457, 'C': 4411}	13	0	0	0	0	370	0	0	0	0	370	2.42671	0.852627	0	0	0	0	0.852627	complete	isolate:VSAI1003	-	15247 nt	14	17	vertebrates	04/29/2016	08/13/2018
Ferret coronavirus	28434	NC_030292	0	25	11091	39.0061	{'A': 7913, 'T': 9430, 'G': 6208, 'C': 4883}	0	0	0	0	0	0	0	0	0	0	0	0	0	0	0	0	0	0	complete	isolate:FRCoV-NL-2010	-	28434 nt	9	4	vertebrates	2016-10-06	08/13/2018
Rousettus bat coronavirus	30161	NC_030886	3	25	13664	45.3035	{'A': 7659, 'T': 8838, 'G': 7257, 'C': 6407}	3	0	0	0	0	84	0	0	0	0	84	0.278505	0.0994662	0	0	0	0	0.0994662	complete	isolate:GCCDC1 356	-	30161 nt	10	1	vertebrates	2016-12-09	08/13/2018
NL63-related bat coronavirus	28363	NC_032107	3	25	11123	39.2166	{'A': 7383, 'T': 9843, 'G': 6077, 'W': 2, 'C': 5046, 'M': 1, 'R': 3, 'Y': 8}	2	1	0	0	0	51	32	0	0	0	83	0.292635	0.0705144	0.0352572	0	0	0	0.105772	complete	strain:BtKYNL63-9a	-	28363 nt	8	2	vertebrates	12/14/2016	08/13/2018
Lucheng Rn rat coronavirus	28763	NC_032730	5	25	11576	40.2461	{'A': 7309, 'T': 9878, 'G': 6392, 'C': 5184}	5	0	0	0	0	140	0	0	0	0	140	0.486736	0.173834	0	0	0	0	0.173834	complete	isolate:Lucheng-19	-	28763 nt	5	-	vertebrates	01/17/2017	08/13/2018
Kibale red colobus virus 1	15446	NC_033553	15	25	8057	52.1624	{'A': 3265, 'T': 4124, 'G': 3697, 'C': 4360}	15	0	0	0	0	450	0	0	0	0	450	2.91338	0.971125	0	0	0	0	0.971125	incomplete	strain:SHFV-krc1; isolate:SHFV-krc1_RC61	-	15446 nt	14	48	vertebrates	01/27/2017	08/13/2018
Bat coronavirus	29642	NC_034440	4	25	12202	41.1646	{'A': 7679, 'T': 9761, 'G': 6304, 'C': 5898}	4	0	0	0	0	110	0	0	0	0	110	0.371095	0.134944	0	0	0	0	0.134944	complete	isolate:PREDICT/PDF-2180	-	29642 nt	10	10	vertebrates	2017-05-05	2019-10-03
Kibale red colobus virus 2	15596	NC_034455	7	25	7584	48.6279	{'A': 3912, 'T': 4100, 'G': 3488, 'C': 4096}	7	0	0	0	0	215	0	0	0	0	215	1.37856	0.448833	0	0	0	0	0.448833	incomplete	strain:SHFV-krc2; isolate:SHFV-krc2_RC61	-	15596 nt	14	27	vertebrates	2017-05-05	08/13/2018
Coronavirus AcCoV-JC34	27682	NC_034972	5	25	11092	40.0694	{'A': 7108, 'T': 9482, 'G': 6109, 'C': 4983}	5	0	0	0	0	154	0	0	0	0	154	0.556318	0.180623	0	0	0	0	0.180623	complete	isolate:AcCoV-JC34	-	27682 nt	9	-	vertebrates	06/13/2017	08/13/2018
Goat torovirus	28487	NC_034976	14	25	10729	37.6628	{'A': 7686, 'T': 10072, 'G': 6083, 'C': 4646}	14	0	0	0	0	391	0	0	0	0	391	1.37256	0.491452	0	0	0	0	0.491452	complete	strain:SZ	-	28487 nt	6	-	vertebrates	06/13/2017	08/13/2018
Olivier's shrew virus 1	13766	NC_035127	8	25	7143	51.8887	{'A': 2948, 'T': 3675, 'G': 3438, 'C': 3705}	8	0	0	0	0	238	0	0	0	0	238	1.7289	0.581142	0	0	0	0	0.581142	complete	isolate:Gkd-1	-	13766 nt	10	-	vertebrates	06/27/2017	08/13/2018
Wencheng Sm shrew coronavirus	25995	NC_035191	0	25	8311	31.9715	{'A': 8000, 'T': 9684, 'G': 5504, 'C': 2807}	0	0	0	0	0	0	0	0	0	0	0	0	0	0	0	0	0	0	complete	isolate:Xingguo-101	-	25995 nt	5	8	vertebrates	07/14/2017	08/13/2018
Morelia viridis nidovirus	32399	NC_035465	1	25	14550	44.9088	{'A': 10710, 'T': 7139, 'G': 6186, 'C': 8364}	1	0	0	0	0	25	0	0	0	0	25	0.0771629	0.0308652	0	0	0	0	0.0308652	complete	strain:S14-1323_MVNV	-	32399 nt	9	2	vertebrates	08/24/2017	08/13/2018
Porcine reproductive and respiratory syndrome virus 2	15411	NC_038291	27	25	8143	52.8389	{'A': 3345, 'T': 3923, 'G': 4036, 'C': 4107}	26	1	0	0	0	794	69	0	0	0	863	5.5999	1.68711	0.0648887	0	0	0	1.752	complete	strain:ATCC VR-2332; culture-collection:ATCC:VR-2332	-	15411 nt	9	20	vertebrates	08/24/2018	08/24/2018
Kibale red-tailed guenon virus 1	15264	NC_038292	13	25	7664	50.2096	{'A': 3519, 'T': 4081, 'G': 3352, 'C': 4312}	13	0	0	0	0	380	0	0	0	0	380	2.48952	0.851677	0	0	0	0	0.851677	incomplete	isolate:krtg05	-	15264 nt	12	-	vertebrates	08/24/2018	08/24/2018
Simian hemorrhagic encephalitis virus	15370	NC_038293	17	25	7983	51.9388	{'A': 3406, 'V': 1, 'T': 3979, 'G': 3502, 'C': 4481, 'R': 1}	16	1	0	0	0	459	30	0	0	0	489	3.18152	1.04099	0.0650618	0	0	0	1.10605	complete	isolate:Sukhumi	-	15370 nt	13	-	vertebrates	08/24/2018	08/24/2018
Betacoronavirus England 1	30111	NC_038294	0	25	12399	41.1776	{'A': 7897, 'T': 9815, 'G': 6303, 'C': 6096}	0	0	0	0	0	0	0	0	0	0	0	0	0	0	0	0	0	0	complete	strain:England 1; isolate:H123990006	-	30111 nt	10	552	human, vertebrates	08/24/2018	08/24/2018
Fathead minnow nidovirus	27318	NC_038295	13	25	11130	40.7424	{'A': 9234, 'T': 6954, 'G': 4110, 'C': 7020}	13	0	0	0	0	368	0	0	0	0	368	1.3471	0.475877	0	0	0	0	0.475877	complete		-	27318 nt	5	-	vertebrates	08/24/2018	08/24/2018
Transmissible gastroenteritis virus	28586	NC_038861	1	25	10747	37.5953	{'A': 8429, 'T': 9410, 'G': 5900, 'C': 4847}	1	0	0	0	0	31	0	0	0	0	31	0.108445	0.0349822	0	0	0	0	0.0349822	complete	strain:Purdue; isolate:PUR46-MAD	-	28586 nt	8	128	vertebrates	2000-11-05	08/24/2018
Betacoronavirus Erinaceus_VMC_DEU_2012	30148	NC_039207	1	25	11300	37.4818	{'A': 8819, 'T': 10029, 'G': 6357, 'C': 4943}	1	0	0	0	0	26	0	0	0	0	26	0.0862412	0.0331697	0	0	0	0	0.0331697	complete	isolate:ErinaceusCoV/2012-174/GER/2012	-	30148 nt	12	2	vertebrates	08/24/2018	08/24/2018
Porcine coronavirus HKU15	25425	NC_039208	8	25	10981	43.1898	{'A': 6964, 'S': 1, 'T': 7478, 'G': 5131, 'C': 5850, 'Y': 1}	7	1	0	0	0	195	28	0	0	0	223	0.877089	0.27532	0.0393314	0	0	0	0.314651	complete	strain:HKU15-155	-	25425 nt	7	114	vertebrates	08/24/2018	08/24/2018
Rodent arterivirus	15224	NC_040535	26	25	7888	51.8129	{'A': 3308, 'T': 4028, 'G': 3990, 'C': 3898}	26	0	0	0	0	780	0	0	0	0	780	5.12349	1.70783	0	0	0	0	1.70783	complete	isolate:RtMc-Arterivirus/Tibet2014	-	15224 nt	8	2	vertebrates	2019-12-02	2019-12-09
Shingleback nidovirus 1	23832	NC_043474	0	25	11564	48.523	{'A': 7540, 'T': 4728, 'G': 5414, 'C': 6150}	0	0	0	0	0	0	0	0	0	0	0	0	0	0	0	0	0	0	incomplete		-	23832 nt	5	-	vertebrates	06/28/2019	06/28/2019
Lelystad virus	15111	NC_043487	17	25	7952	52.6239	{'A': 3247, 'T': 3912, 'G': 3815, 'C': 4137}	16	1	0	0	0	514	29	0	0	0	543	3.59341	1.05883	0.066177	0	0	0	1.12501	complete		-	15111 nt	8	7	vertebrates	06/28/2019	06/28/2019
Severe acute respiratory syndrome coronavirus 2	29903	NC_045512	1	25	11355	37.9728	{'A': 8954, 'T': 9594, 'G': 5863, 'C': 5492}	1	0	0	0	0	25	0	0	0	0	25	0.0836037	0.0334415	0	0	0	0	0.0334415	complete	isolate:Wuhan-Hu-1	-	29903 nt	12	407	human, vertebrates	01/13/2020	01/28/2020
STATISTICS
SUM	2086943		591		868790	3547.02		580	11	0	0	0	17131	401	0	0	0	17532	93.4423	30.7156	0.575719	0	0	0	31.2913
CNT	83		83		83	83		83	83	83	83	83	83	83	83	83	83	83	83	83	83	83	83	83	83
AVG	25143.9		7.12048		10467.3	42.7351		6.98795	0.13253	0	0	0	206.398	4.83133	0	0	0	211.229	1.12581	0.370067	0.00693637	0	0	0	0.377003
MIN	12704		0		6492	31.9715		0	0	0	0	0	0	0	0	0	0	0	0	0	0	0	0	0	0
MAX	33452		40		15403	54.2209		40	1	0	0	0	1231	69	0	0	0	1231	5.5999	1.70783	0.0670062	0	0	0	1.752
VAR	3.69593e+07		64.2746		3.73159e+06	30.97		62.3252	0.114966	0	0	0	57268	182.502	0	0	0	60116.1	2.14818	0.21989	0.000341922	0	0	0	0.22865
STDEV	6116.37		8.06588		1943.48	5.5989		7.94262	0.341127	0	0	0	240.762	13.5914	0	0	0	246.676	1.47458	0.471774	0.0186035	0	0	0	0.48108
Q1	22046.5		1		8407.5	38.1971		1	0	0	0	0	28	0	0	0	0	28	0.0956497	0.0350386	0	0	0	0	0.0350386
MEDIAN Q2	27608		4		10845	40.9916		4	0	0	0	0	110	0	0	0	0	110	0.371095	0.128004	0	0	0	0	0.134449
Q3	29195		12.5		11619.5	47.6213		12.5	0	0	0	0	356.5	0	0	0	0	356.5	1.61569	0.536297	0	0	0	0	0.552851

## Sheet: Invertebrates
Name	Length	Accession	Result Count	Window Size	GC Count	GC%	Nucleic Count	1.2	1.4	1.6	1.8	2.0	Len 1.2	Len 1.4	Len 1.6	Len 1.8	Len 2.0	Total Lenght	Lenght %	Frequency 1.2	Frequency 1.4	Frequency 1.6	Frequency 1.8	Frequency 2.0	Frequency All	RefSeq type	Source information	Segm	Length	Protein	Neighbors	Host	Created	Updated
Gill-associated virus	26253	NC_010306	28	25	12138	46.2347	{'A': 7532, 'T': 6583, 'G': 4491, 'C': 7647}	27	1	0	0	0	758	29	0	0	0	787	2.99775	1.02845	0.0380909	0	0	0	1.06654	complete		-	26253 nt	5	1	invertebrates	2008-05-02	08/13/2018
Cavally virus	20128	NC_015668	1	25	7589	37.7037	{'A': 6949, 'T': 5590, 'G': 3146, 'C': 4443}	1	0	0	0	0	31	0	0	0	0	31	0.154014	0.049682	0	0	0	0	0.049682	complete	isolate:C79	-	20128 nt	7	22	invertebrates	06/24/2011	08/13/2018
Nam Dinh virus	20192	NC_015874	5	25	7583	37.5545	{'A': 6933, 'H': 1, 'T': 5674, 'G': 3151, 'C': 4432, 'R': 1}	5	0	0	0	0	149	0	0	0	0	149	0.737916	0.247623	0	0	0	0	0.247623	complete	isolate:02VN178	-	20192 nt	6	22	invertebrates	07/29/2011	08/13/2018
Hana virus	20070	NC_020899	1	25	7109	35.421	{'A': 6968, 'T': 5993, 'G': 2980, 'C': 4129}	1	0	0	0	0	33	0	0	0	0	33	0.164425	0.0498256	0	0	0	0	0.0498256	complete	strain:A4/CI/2004	-	20070 nt	7	-	invertebrates	2013-05-04	08/13/2018
Meno virus	19979	NC_020900	20	25	7550	37.7897	{'A': 6843, 'T': 5586, 'G': 2809, 'C': 4741}	20	0	0	0	0	571	0	0	0	0	571	2.858	1.00105	0	0	0	0	1.00105	complete	strain:E9/CI/2004	-	19979 nt	6	-	invertebrates	2013-05-04	08/13/2018
Nse virus	20074	NC_020901	10	25	7288	36.3057	{'A': 6843, 'T': 5943, 'G': 3168, 'C': 4120}	10	0	0	0	0	301	0	0	0	0	301	1.49945	0.498157	0	0	0	0	0.498157	complete	strain:F24/CI/2004	-	20074 nt	7	-	invertebrates	2013-05-04	08/13/2018
Casuarina virus	19917	NC_023986	3	25	7117	35.7333	{'A': 6963, 'T': 5837, 'G': 3041, 'C': 4076}	3	0	0	0	0	79	0	0	0	0	79	0.396646	0.150625	0	0	0	0	0.150625	complete	isolate:0071	-	19917 nt	6	-	invertebrates	04/14/2014	08/13/2018
Beihai hermit crab virus 4	29385	NC_032490	5	25	11988	40.7963	{'A': 10619, 'T': 6777, 'G': 6322, 'C': 5666, 'Y': 1}	5	0	0	0	0	149	0	0	0	0	149	0.507061	0.170155	0	0	0	0	0.170155	incomplete	strain:BHJJX25971	-	29385 nt	7	-	invertebrates	12/29/2016	08/13/2018
Beihai Nido-like virus 1	20278	NC_032496	184	25	11630	57.3528	{'A': 3994, 'T': 4644, 'G': 3730, 'C': 7900, 'R': 1, 'Y': 9}	179	5	0	0	0	5898	185	0	0	0	6083	29.998	8.8273	0.246573	0	0	0	9.07387	incomplete	strain:BZL87871	-	20278 nt	2	-	invertebrates	12/29/2016	08/13/2018
Wenling nido-like virus 1	24854	NC_032763	7	25	11726	47.1795	{'A': 6690, 'N': 35, 'T': 6402, 'G': 5598, 'C': 6128, 'Y': 1}	7	0	0	0	0	189	0	0	0	0	189	0.760441	0.281645	0	0	0	0	0.281645	incomplete	strain:WLJQ99370	-	24854 nt	3	-	invertebrates	01/17/2017	08/13/2018
Xinzhou toro-like virus	30353	NC_033700	14	25	11604	38.2302	{'A': 9555, 'T': 9194, 'G': 4934, 'C': 6670}	14	0	0	0	0	411	0	0	0	0	411	1.35407	0.461239	0	0	0	0	0.461239	complete	strain:XZSJSC65757	-	30353 nt	4	-	invertebrates	02/16/2017	08/13/2018
Dianke virus	20106	NC_036586	0	25	7385	36.7303	{'A': 6907, 'T': 5814, 'G': 3173, 'C': 4212}	0	0	0	0	0	0	0	0	0	0	0	0	0	0	0	0	0	0	complete	strain:SEN235030	-	20106 nt	3	2	invertebrates	01/13/2018	08/13/2018
Karang Sari virus	20795	NC_038296	3	25	7885	37.9178	{'A': 7086, 'T': 5824, 'G': 3254, 'C': 4631}	3	0	0	0	0	102	0	0	0	0	102	0.490503	0.144265	0	0	0	0	0.144265	complete	strain:JKT10701	-	20795 nt	3	-	invertebrates	08/24/2018	08/24/2018
Dak Nong virus	20307	NC_038297	4	25	7250	35.702	{'A': 6960, 'T': 6097, 'G': 3080, 'C': 4170}	4	0	0	0	0	121	0	0	0	0	121	0.595854	0.196976	0	0	0	0	0.196976	complete	strain:HL30	-	20307 nt	6	-	invertebrates	08/24/2018	08/24/2018
Planarian secretory cell nidovirus	41178	NC_040361	0	25	11323	27.4977	{'A': 16360, 'T': 13495, 'G': 5982, 'C': 5341}	0	0	0	0	0	0	0	0	0	0	0	0	0	0	0	0	0	0	complete	isolate:UIUC	-	41178 nt	1	-	invertebrates	2019-12-02	2019-12-09
Xinzhou nematode virus 6	25960	NC_043490	3	25	10935	42.1225	{'A': 9355, 'T': 5670, 'G': 4290, 'C': 6645}	3	0	0	0	0	77	0	0	0	0	77	0.29661	0.115562	0	0	0	0	0.115562	incomplete	strain:XZSJSC61041	-	25960 nt	8	-	invertebrates	06/28/2019	06/28/2019
Yellow head virus	26662	NC_043505	10	25	12154	45.5855	{'A': 7621, 'T': 6887, 'G': 4371, 'C': 7783}	10	0	0	0	0	264	0	0	0	0	264	0.990173	0.375066	0	0	0	0	0.375066	complete	isolate:Chachoengsao 1998	-	26662 nt	4	5	invertebrates	06/28/2019	06/28/2019
STATISTICS
SUM	406491		298		160254	675.857		292	6	0	0	0	9133	214	0	0	0	9347	43.8009	13.5976	0.284664	0	0	0	13.8823
CNT	17		17		17	17		17	17	17	17	17	17	17	17	17	17	17	17	17	17	17	17	17	17
AVG	23911.2		17.5294		9426.71	39.7563		17.1765	0.352941	0	0	0	537.235	12.5882	0	0	0	549.824	2.57653	0.79986	0.0167449	0	0	0	0.816605
MIN	19917		0		7109	27.4977		0	0	0	0	0	0	0	0	0	0	0	0	0	0	0	0	0	0
MAX	41178		184		12154	57.3528		179	5	0	0	0	5898	185	0	0	0	6083	29.998	8.8273	0.246573	0	0	0	9.07387
VAR	3.10094e+07		1785.66		4.64498e+06	40.5154		1687.91	1.40484	0	0	0	1.837e+06	1904.24	0	0	0	1.95634e+06	47.7362	4.11627	0.00338131	0	0	0	4.35354
STDEV	5739.99		43.5576		2221.55	6.56107		42.3486	1.22174	0	0	0	1397.07	44.9806	0	0	0	1441.74	7.12178	2.0913	0.0599387	0	0	0	2.15073
Q1	20106		3		7385	36.3057		3	0	0	0	0	77	0	0	0	0	77	0.29661	0.115562	0	0	0	0	0.115562
MEDIAN Q2	20307		5		7885	37.7897		5	0	0	0	0	149	0	0	0	0	149	0.595854	0.196976	0	0	0	0	0.196976
Q3	26253		10		11630	42.1225		10	0	0	0	0	301	0	0	0	0	301	1.35407	0.461239	0	0	0	0	0.461239

## Sheet: Undefined Hosts
Name	Length	Accession	Result Count	Window Size	GC Count	GC%	Nucleic Count	1.2	1.4	1.6	1.8	2.0	Len 1.2	Len 1.4	Len 1.6	Len 1.8	Len 2.0	Total Lenght	Lenght %	Frequency 1.2	Frequency 1.4	Frequency 1.6	Frequency 1.8	Frequency 2.0	Frequency All	RefSeq type	Source information	Segm	Length	Protein	Neighbors	Host	Created	Updated
Rat arterivirus 1	15728	NC_028963	25	25	8259	52.5114	{'A': 3554, 'T': 3915, 'G': 4038, 'C': 4221}	25	0	0	0	0	701	0	0	0	0	701	4.45702	1.58952	0	0	0	0	1.58952				15728 nt	8
Beihai Nido-like virus 2	24648	NC_032492	1	25	10886	44.1659	{'A': 7069, 'T': 6693, 'G': 5154, 'C': 5732}	1	0	0	0	0	25	0	0	0	0	25	0.101428	0.0405712	0	0	0	0	0.0405712	complete	strain:BHXun32263	-	24648 nt	9	-		12/29/2016	08/13/2018
Rat arterivirus 1	15099	NC_032987	41	25	8116	53.7519	{'A': 3053, 'T': 3930, 'G': 3923, 'C': 4193}	41	0	0	0	0	1179	0	0	0	0	1179	7.80846	2.71541	0	0	0	0	2.71541				15099 nt	10
Yichang virus	20949	NC_040534	9	25	8581	40.9614	{'A': 6641, 'T': 5727, 'G': 3649, 'C': 4932}	9	0	0	0	0	259	0	0	0	0	259	1.23634	0.429615	0	0	0	0	0.429615	complete	isolate:HB-MLV	-	20949 nt	7	-		2019-12-02	2019-12-09
Aplysia californica nido-like virus	35906	NC_040711	36	25	14841	41.3329	{'A': 8676, 'T': 12389, 'G': 8960, 'C': 5881}	35	1	0	0	0	995	27	0	0	0	1022	2.84632	0.974767	0.0278505	0	0	0	1.00262	complete	isolate:EK	-	35906 nt	3	-		2019-12-02	2019-12-09
Kadiweu virus	20398	NC_043488	10	25	7428	36.4153	{'A': 7236, 'T': 5734, 'G': 3098, 'C': 4330}	10	0	0	0	0	322	0	0	0	0	322	1.57859	0.490244	0	0	0	0	0.490244	complete	strain:BrMS-MQ10	-	20398 nt	4	-		06/28/2019	06/28/2019
Ofaie virus	19867	NC_043489	10	25	7135	35.9138	{'A': 6751, 'T': 5981, 'G': 3225, 'C': 3910}	10	0	0	0	0	278	0	0	0	0	278	1.39931	0.503347	0	0	0	0	0.503347	complete	strain:BrMS-MQ10	-	19867 nt	2	-		06/28/2019	06/28/2019
STATISTICS
SUM	152595		132		65246	305.053		131	1	0	0	0	3759	27	0	0	0	3786	19.4275	6.74348	0.0278505	0	0	0	6.77133
CNT	7		7		7	7		7	7	7	7	7	7	7	7	7	7	7	7	7	7	7	7	7	7
AVG	21799.3		18.8571		9320.86	43.579		18.7143	0.142857	0	0	0	537	3.85714	0	0	0	540.857	2.77535	0.963354	0.00397864	0	0	0	0.967333
MIN	15099		1		7135	35.9138		1	0	0	0	0	25	0	0	0	0	25	0.101428	0.0405712	0	0	0	0	0.0405712
MAX	35906		41		14841	53.7519		41	1	0	0	0	1179	27	0	0	0	1179	7.80846	2.71541	0.0278505	0	0	0	2.71541
VAR	4.21842e+07		199.265		6.34416e+06	43.6558		194.49	0.122449	0	0	0	157365	89.2653	0	0	0	160988	5.85849	0.71911	9.49776e-05	0	0	0	0.719295
STDEV	7015.33		15.2472		2720.57	7.13665		15.0634	0.377964	0	0	0	428.478	10.205	0	0	0	433.381	2.61437	0.915948	0.0105265	0	0	0	0.916067
Q1	17797.5		9.5		7772	38.6884		9.5	0	0	0	0	268.5	0	0	0	0	268.5	1.31782	0.459929	0	0	0	0	0.459929
MEDIAN Q2	20398		10		8259	41.3329		10	0	0	0	0	322	0	0	0	0	322	1.57859	0.503347	0	0	0	0	0.503347
Q3	22798.5		30.5		9733.5	48.3386		30	0	0	0	0	848	0	0	0	0	861.5	3.65167	1.28214	0	0	0	0	1.29607

## Sheet: Arteriviridae
Name	Family	Accession	Lenght	Result Count	Window Size	GC Count	GC%	Nucleic Count	1.2	1.4	1.6	1.8	2.0	Len 1.2	Len 1.4	Len 1.6	Len 1.8	Len 2.0	Total Lenght	Lenght %	Frequency 1.2	Frequency 1.4	Frequency 1.6	Frequency 1.8	Frequency 2.0	Frequency All	RefSeq type	Source information	Segm	Length	Protein	Neighbors	Host	Created	Updated
Lactate dehydrogenase-elevating virus	Arteriviridae	NC_001639	14104	16	25	6972	49.4328	{'A': 3244, 'T': 3888, 'G': 3646, 'C': 3326}	16	0	0	0	0	509	0	0	0	0	509	3.60891	1.13443	0	0	0	0	1.13443	complete	strain:Plagemann	-	11	2	vertebrates	1994-05-11	08/13/2018
Porcine reproductive and respiratory syndrome virus	Arteriviridae	NC_001961	15428	24	25	8172	52.9686	{'A': 3353, 'T': 3903, 'G': 4047, 'C': 4125}	23	1	0	0	0	717	67	0	0	0	784	5.08167	1.4908	0.0648172	0	0	0	1.55561	complete		-	11	990	vertebrates	10/21/1998	08/13/2018
Equine arteritis virus	Arteriviridae	NC_002532	12704	9	25	6563	51.6609	{'A': 2692, 'T': 3449, 'G': 3305, 'C': 3258}	9	0	0	0	0	259	0	0	0	0	259	2.03873	0.708438	0	0	0	0	0.708438	complete	strain:Bucyrus	-	10	90	vertebrates	07/16/1991	08/13/2018
Simian hemorrhagic fever virus	Arteriviridae	NC_003092	15717	17	25	7870	50.0732	{'A': 3534, 'T': 4307, 'G': 3556, 'C': 4314, 'M': 1, 'Y': 5}	17	0	0	0	0	493	0	0	0	0	493	3.13673	1.08163	0	0	0	0	1.08163	complete	strain:LVR 42-0/M6941	-	15	10	vertebrates	08/30/2001	08/13/2018
Mikumi yellow baboon virus 1	Arteriviridae	NC_025112	14927	16	25	7598	50.9011	{'A': 3476, 'T': 3853, 'G': 3404, 'C': 4194}	16	0	0	0	0	474	0	0	0	0	474	3.17545	1.07188	0	0	0	0	1.07188	complete	isolate:MYBV_M58	-	13	10	vertebrates	09/29/2014	08/13/2018
Southwest baboon virus 1	Arteriviridae	NC_025113	14851	17	25	7486	50.4074	{'A': 3456, 'T': 3909, 'G': 3398, 'C': 4088}	17	0	0	0	0	490	0	0	0	0	490	3.29944	1.1447	0	0	0	0	1.1447	complete	isolate:SWBV_16986_11/4/2013	-	14	3	vertebrates	09/29/2014	08/13/2018
African pouched rat arterivirus	Arteriviridae	NC_026439	14953	14	25	7795	52.13	{'A': 3238, 'T': 3920, 'G': 3944, 'C': 3851}	14	0	0	0	0	458	0	0	0	0	458	3.06293	0.936267	0	0	0	0	0.936267	complete	isolate:PREDICT-06509	-	10	-	vertebrates	2015-10-02	08/23/2018
DeBrazza's monkey arterivirus	Arteriviridae	NC_026509	15684	23	25	8504	54.2209	{'A': 3364, 'T': 3816, 'G': 3688, 'C': 4816}	22	1	0	0	0	632	30	0	0	0	662	4.22086	1.4027	0.0637592	0	0	0	1.46646	complete	isolate:PREDICT-06530	-	13	-	vertebrates	02/26/2015	08/13/2018
Wobbly possum disease virus	Arteriviridae	NC_026811	12917	12	25	6492	50.2593	{'A': 3063, 'T': 3361, 'G': 3102, 'C': 3390, 'Y': 1}	12	0	0	0	0	345	0	0	0	0	345	2.6709	0.929008	0	0	0	0	0.929008	complete	isolate:WPDV	-	10	1	vertebrates	04/16/2015	08/13/2018
Pebjah virus	Arteriviridae	NC_027124	15478	15	25	8110	52.397	{'A': 3291, 'T': 4077, 'G': 3623, 'C': 4487}	15	0	0	0	0	428	0	0	0	0	428	2.76522	0.969117	0	0	0	0	0.969117	complete	isolate:I621	-	15	2	vertebrates	2015-02-06	08/13/2018
Rat arterivirus 1	Arteriviridae	NC_028963	15728	25	25	8259	52.5114	{'A': 3554, 'T': 3915, 'G': 4038, 'C': 4221}	25	0	0	0	0	701	0	0	0	0	701	4.45702	1.58952	0	0	0	0	1.58952				8
Kafue kinda chacma baboon virus	Arteriviridae	NC_029053	14924	20	25	7588	50.8443	{'A': 3311, 'T': 4025, 'G': 3333, 'C': 4255}	19	1	0	0	0	611	27	0	0	0	638	4.27499	1.27312	0.0670062	0	0	0	1.34012	complete	isolate:KKCBV-1	-	14	1	vertebrates	2016-04-02	08/13/2018
Free State vervet virus	Arteriviridae	NC_029992	15247	13	25	7868	51.6036	{'A': 3450, 'T': 3929, 'G': 3457, 'C': 4411}	13	0	0	0	0	370	0	0	0	0	370	2.42671	0.852627	0	0	0	0	0.852627	complete	isolate:VSAI1003	-	14	17	vertebrates	04/29/2016	08/13/2018
Rat arterivirus 1	Arteriviridae	NC_032987	15099	41	25	8116	53.7519	{'A': 3053, 'T': 3930, 'G': 3923, 'C': 4193}	41	0	0	0	0	1179	0	0	0	0	1179	7.80846	2.71541	0	0	0	0	2.71541				10
Kibale red colobus virus 1	Arteriviridae	NC_033553	15446	15	25	8057	52.1624	{'A': 3265, 'T': 4124, 'G': 3697, 'C': 4360}	15	0	0	0	0	450	0	0	0	0	450	2.91338	0.971125	0	0	0	0	0.971125	incomplete	strain:SHFV-krc1; isolate:SHFV-krc1_RC61	-	14	48	vertebrates	01/27/2017	08/13/2018
Kibale red colobus virus 2	Arteriviridae	NC_034455	15596	7	25	7584	48.6279	{'A': 3912, 'T': 4100, 'G': 3488, 'C': 4096}	7	0	0	0	0	215	0	0	0	0	215	1.37856	0.448833	0	0	0	0	0.448833	incomplete	strain:SHFV-krc2; isolate:SHFV-krc2_RC61	-	14	27	vertebrates	2017-05-05	08/13/2018
Olivier's shrew virus 1	Arteriviridae	NC_035127	13766	8	25	7143	51.8887	{'A': 2948, 'T': 3675, 'G': 3438, 'C': 3705}	8	0	0	0	0	238	0	0	0	0	238	1.7289	0.581142	0	0	0	0	0.581142	complete	isolate:Gkd-1	-	10	-	vertebrates	06/27/2017	08/13/2018
Porcine reproductive and respiratory syndrome virus 2	Arteriviridae	NC_038291	15411	27	25	8143	52.8389	{'A': 3345, 'T': 3923, 'G': 4036, 'C': 4107}	26	1	0	0	0	794	69	0	0	0	863	5.5999	1.68711	0.0648887	0	0	0	1.752	complete	strain:ATCC VR-2332; culture-collection:ATCC:VR-2332	-	9	20	vertebrates	08/24/2018	08/24/2018
Kibale red-tailed guenon virus 1	Arteriviridae	NC_038292	15264	13	25	7664	50.2096	{'A': 3519, 'T': 4081, 'G': 3352, 'C': 4312}	13	0	0	0	0	380	0	0	0	0	380	2.48952	0.851677	0	0	0	0	0.851677	incomplete	isolate:krtg05	-	12	-	vertebrates	08/24/2018	08/24/2018
Simian hemorrhagic encephalitis virus	Arteriviridae	NC_038293	15370	17	25	7983	51.9388	{'A': 3406, 'V': 1, 'T': 3979, 'G': 3502, 'C': 4481, 'R': 1}	16	1	0	0	0	459	30	0	0	0	489	3.18152	1.04099	0.0650618	0	0	0	1.10605	complete	isolate:Sukhumi	-	13	-	vertebrates	08/24/2018	08/24/2018
Rodent arterivirus	Arteriviridae	NC_040535	15224	26	25	7888	51.8129	{'A': 3308, 'T': 4028, 'G': 3990, 'C': 3898}	26	0	0	0	0	780	0	0	0	0	780	5.12349	1.70783	0	0	0	0	1.70783	complete	isolate:RtMc-Arterivirus/Tibet2014	-	8	2	vertebrates	2019-12-02	2019-12-09
Lelystad virus	Arteriviridae	NC_043487	15111	17	25	7952	52.6239	{'A': 3247, 'T': 3912, 'G': 3815, 'C': 4137}	16	1	0	0	0	514	29	0	0	0	543	3.59341	1.05883	0.066177	0	0	0	1.12501	complete		-	8	7	vertebrates	06/28/2019	06/28/2019
STATISTICS
SUM			328949	392		169807	1135.27		386	6	0	0	0	11496	252	0	0	0	11748	78.0367	25.6472	0.39171	0	0	0	26.0389
CNT			22	22		22	22		22	22	22	22	22	22	22	22	22	22	22	22	22	22	22	22	22	22
AVG			14952.2	17.8182		7718.5	51.603		17.5455	0.272727	0	0	0	522.545	11.4545	0	0	0	534	3.54712	1.16578	0.017805	0	0	0	1.18359
MIN			12704	7		6492	48.6279		7	0	0	0	0	215	0	0	0	0	215	1.37856	0.448833	0	0	0	0	0.448833
MAX			15728	41		8504	54.2209		41	1	0	0	0	1179	69	0	0	0	1179	7.80846	2.71541	0.0670062	0	0	0	2.71541
VAR			677633	55.5124		261812	1.83364		53.7934	0.198347	0	0	0	45792.5	442.43	0	0	0	49441.9	2.00931	0.218688	0.000845678	0	0	0	0.22517
STDEV			842.557	7.626		523.716	1.38599		7.507	0.455842	0	0	0	219.028	21.529	0	0	0	227.588	1.45086	0.478646	0.0297649	0	0	0	0.485688
Q1			14924.8	13.25		7585	50.5166		13.25	0	0	0	0	392	0	0	0	0	392	2.69448	0.930823	0	0	0	0	0.930823
MEDIAN Q2			15235.5	16.5		7869	51.8508		16	0	0	0	0	482	0	0	0	0	489.5	3.17849	1.06536	0	0	0	0	1.09384
Q3			15441.5	22.25		8096.75	52.4828		21.25	0.75	0	0	0	626.75	20.25	0	0	0	656	4.26146	1.37031	0.0478194	0	0	0	1.43488

## Sheet: Coronaviridae
Name	Family	Accession	Lenght	Result Count	Window Size	GC Count	GC%	Nucleic Count	1.2	1.4	1.6	1.8	2.0	Len 1.2	Len 1.4	Len 1.6	Len 1.8	Len 2.0	Total Lenght	Lenght %	Frequency 1.2	Frequency 1.4	Frequency 1.6	Frequency 1.8	Frequency 2.0	Frequency All	RefSeq type	Source information	Segm	Length	Protein	Neighbors	Host	Created	Updated
Infectious bronchitis virus	Coronaviridae	NC_001451	27608	3	25	10472	37.931	{'A': 7967, 'T': 9169, 'G': 5993, 'C': 4479}	3	0	0	0	0	76	0	0	0	0	76	0.275283	0.108664	0	0	0	0	0.108664	complete	strain:Beaudette	-	10	388	human, vertebrates	1993-12-06	08/13/2018
Murine hepatitis virus	Coronaviridae	NC_001846	31357	7	25	13101	41.7801	{'A': 8138, 'T': 10118, 'G': 7487, 'C': 5614}	7	0	0	0	0	189	0	0	0	0	189	0.602736	0.223236	0	0	0	0	0.223236	complete	strain:MHV-A59	-	5	32	vertebrates	11/22/1997	08/13/2018
Feline infectious peritonitis virus	Coronaviridae	NC_002306	29355	1	25	11197	38.1434	{'A': 8571, 'T': 9587, 'G': 6174, 'C': 5023}	1	0	0	0	0	26	0	0	0	0	26	0.0885709	0.0340657	0	0	0	0	0.0340657	complete	serotype:2; isolate:79-1146	-	9	128	vertebrates	2000-11-05	08/13/2018
Human coronavirus 229E	Coronaviridae	NC_002645	27317	0	25	10452	38.2619	{'A': 7420, 'T': 9445, 'G': 5903, 'C': 4549}	0	0	0	0	0	0	0	0	0	0	0	0	0	0	0	0	0	0	complete	strain:229E	-	8	61	human, vertebrates	2001-11-01	08/13/2018
Bovine coronavirus	Coronaviridae	NC_003045	31028	1	25	11519	37.1245	{'A': 8487, 'T': 11022, 'G': 6767, 'C': 4752}	1	0	0	0	0	34	0	0	0	0	34	0.109578	0.032229	0	0	0	0	0.032229	complete	isolate:BCoV-ENT	-	12	306	human, vertebrates	2001-02-08	08/13/2018
Porcine epidemic diarrhea virus	Coronaviridae	NC_003436	28033	2	25	11779	42.0183	{'A': 6937, 'T': 9317, 'G': 6397, 'C': 5382}	2	0	0	0	0	70	0	0	0	0	70	0.249706	0.0713445	0	0	0	0	0.0713445	complete	strain:CV777	-	6	637	vertebrates	04/23/2001	08/13/2018
Severe acute respiratory syndrome-related coronavirus	Coronaviridae	NC_004718	29751	4	25	12127	40.7617	{'A': 8481, 'T': 9143, 'G': 6187, 'C': 5940}	3	1	0	0	0	79	28	0	0	0	107	0.359652	0.100837	0.0336123	0	0	0	0.134449	complete	isolate:Tor2	-	14	407	human, vertebrates	04/14/2003	08/13/2018
Human coronavirus NL63	Coronaviridae	NC_005831	27553	0	25	9495	34.4609	{'A': 7253, 'T': 10805, 'G': 5516, 'C': 3979}	0	0	0	0	0	0	0	0	0	0	0	0	0	0	0	0	0	0	complete	strain:Amsterdam I	-	6	65	human	03/23/2004	08/13/2018
Human coronavirus OC43	Coronaviridae	NC_006213	30741	0	25	11309	36.788	{'A': 8502, 'T': 10930, 'G': 6649, 'C': 4660}	0	0	0	0	0	0	0	0	0	0	0	0	0	0	0	0	0	0	complete	strain:ATCC VR-759; serotype:OC43	-	8	306	human, vertebrates	02/21/2019	02/21/2019
Human coronavirus HKU1	Coronaviridae	NC_006577	29926	0	25	9594	32.0591	{'A': 8331, 'T': 12001, 'G': 5699, 'C': 3895}	0	0	0	0	0	0	0	0	0	0	0	0	0	0	0	0	0	0	complete	isolate:HKU1	-	8	46	human	12/28/2004	08/13/2018
Tylonycteris bat coronavirus HKU4	Coronaviridae	NC_009019	30286	3	25	11453	37.8162	{'A': 8357, 'T': 10476, 'G': 6262, 'C': 5191}	3	0	0	0	0	79	0	0	0	0	79	0.260847	0.0990557	0	0	0	0	0.0990557	complete	strain:HKU4-1 B04f	-	9	8	vertebrates	02/21/2007	08/13/2018
Pipistrellus bat coronavirus HKU5	Coronaviridae	NC_009020	30482	6	25	13164	43.1861	{'A': 8094, 'T': 9223, 'G': 6607, 'C': 6557, 'Y': 1}	6	0	0	0	0	166	0	0	0	0	166	0.544584	0.196837	0	0	0	0	0.196837	complete	strain:HKU5-1 LMH03f	-	9	7	vertebrates	02/21/2007	08/13/2018
Rousettus bat coronavirus HKU9	Coronaviridae	NC_009021	29114	6	25	11950	41.0455	{'A': 7354, 'T': 9809, 'G': 6807, 'C': 5143, 'Y': 1}	6	0	0	0	0	159	0	0	0	0	159	0.546129	0.206086	0	0	0	0	0.206086	complete	strain:HKU9-1 BF_005I	-	8	8	vertebrates	02/21/2007	08/13/2018
Scotophilus bat coronavirus 512	Coronaviridae	NC_009657	28203	3	25	11316	40.1234	{'A': 7392, 'T': 9495, 'G': 6239, 'C': 5077}	3	0	0	0	0	79	0	0	0	0	79	0.280112	0.106372	0	0	0	0	0.106372	complete	strain:BtCoV/512/2005	-	6	-	vertebrates	07/24/2007	08/13/2018
Rhinolophus bat coronavirus HKU2	Coronaviridae	NC_009988	27165	2	25	10671	39.2822	{'A': 6806, 'T': 9688, 'G': 6101, 'C': 4570}	2	0	0	0	0	74	0	0	0	0	74	0.272409	0.0736241	0	0	0	0	0.0736241	complete	strain:HKU2/GD/430/2006	-	8	8	vertebrates	11/20/2007	08/13/2018
Bat coronavirus 1A	Coronaviridae	NC_010437	28326	0	25	10803	38.1381	{'A': 7599, 'T': 9924, 'G': 5938, 'C': 4865}	0	0	0	0	0	0	0	0	0	0	0	0	0	0	0	0	0	0	complete	strain:AFCD62	-	7	3	vertebrates	03/13/2008	08/13/2018
Miniopterus bat coronavirus HKU8	Coronaviridae	NC_010438	28773	1	25	12023	41.7857	{'A': 6787, 'T': 9963, 'G': 6627, 'C': 5396}	1	0	0	0	0	26	0	0	0	0	26	0.0903625	0.0347548	0	0	0	0	0.0347548	complete	strain:AFCD77	-	8	4	vertebrates	03/13/2008	08/13/2018
Beluga whale coronavirus SW1	Coronaviridae	NC_010646	31686	11	25	12434	39.2413	{'A': 8966, 'T': 10286, 'G': 7432, 'C': 5002}	11	0	0	0	0	330	0	0	0	0	330	1.04147	0.347156	0	0	0	0	0.347156	complete	isolate:SW1	-	14	3	vertebrates	2008-01-05	08/13/2018
Turkey coronavirus	Coronaviridae	NC_010800	27657	2	25	10579	38.2507	{'A': 7969, 'T': 9108, 'G': 6066, 'C': 4513, 'R': 1}	2	0	0	0	0	51	0	0	0	0	51	0.184402	0.0723144	0	0	0	0	0.0723144	complete	isolate:MG10	-	11	388	human, vertebrates	2008-03-06	08/13/2018
Bulbul coronavirus HKU11-934	Coronaviridae	NC_011547	26487	3	25	10248	38.6907	{'A': 7738, 'T': 8501, 'G': 5036, 'C': 5212}	3	0	0	0	0	85	0	0	0	0	85	0.320912	0.113263	0	0	0	0	0.113263	complete		-	9	1	vertebrates	08/24/2018	08/24/2018
Thrush coronavirus HKU12-600	Coronaviridae	NC_011549	26396	7	25	10035	38.0171	{'A': 7614, 'T': 8747, 'G': 5153, 'C': 4882}	7	0	0	0	0	193	0	0	0	0	193	0.731171	0.265192	0	0	0	0	0.265192	complete		-	9	-	vertebrates	11/13/2008	08/13/2018
Munia coronavirus HKU13-3514	Coronaviridae	NC_011550	26552	2	25	11286	42.5053	{'A': 7343, 'T': 7923, 'G': 5441, 'C': 5845}	2	0	0	0	0	61	0	0	0	0	61	0.229738	0.0753239	0	0	0	0	0.0753239	complete		-	9	-	vertebrates	11/13/2008	08/13/2018
Rat coronavirus Parker	Coronaviridae	NC_012936	31250	0	25	12893	41.2576	{'A': 8144, 'T': 10213, 'G': 7392, 'C': 5501}	0	0	0	0	0	0	0	0	0	0	0	0	0	0	0	0	0	0	complete	strain:Parker	-	10	32	vertebrates	07/13/2009	08/13/2018
Bat coronavirus BM48-31/BGR/2008	Coronaviridae	NC_014470	29276	1	25	11842	40.4495	{'A': 8130, 'T': 9304, 'G': 6151, 'C': 5691}	1	0	0	0	0	27	0	0	0	0	27	0.0922257	0.0341577	0	0	0	0	0.0341577	complete	strain:BtCoV/BM48-31/BGR/2008	-	9	-	vertebrates	08/27/2010	08/13/2018
White-eye coronavirus HKU16	Coronaviridae	NC_016991	26041	5	25	10372	39.8295	{'A': 7456, 'T': 8213, 'G': 5021, 'C': 5351}	5	0	0	0	0	155	0	0	0	0	155	0.595215	0.192005	0	0	0	0	0.192005	complete	strain:HKU16-6847	-	8	-	vertebrates	03/30/2012	08/13/2018
Sparrow coronavirus HKU17	Coronaviridae	NC_016992	26083	7	25	11621	44.5539	{'A': 7098, 'T': 7357, 'G': 5300, 'C': 6321, 'M': 1, 'R': 3, 'Y': 3}	6	1	0	0	0	178	28	0	0	0	206	0.789786	0.230035	0.0383391	0	0	0	0.268374	complete	strain:HKU17-6124	-	9	-	vertebrates	03/30/2012	08/13/2018
Magpie-robin coronavirus HKU18	Coronaviridae	NC_016993	26689	14	25	12469	46.7196	{'A': 6593, 'T': 7627, 'G': 5737, 'C': 6732}	13	1	0	0	0	368	33	0	0	0	401	1.50249	0.487092	0.0374686	0	0	0	0.524561	complete	strain:HKU18-chu3	-	9	-	vertebrates	03/30/2012	08/13/2018
Night heron coronavirus HKU19	Coronaviridae	NC_016994	26077	2	25	9944	38.1332	{'A': 8284, 'T': 7849, 'G': 4777, 'C': 5167}	2	0	0	0	0	61	0	0	0	0	61	0.233923	0.0766959	0	0	0	0	0.0766959	complete	strain:HKU19-6918	-	8	-	vertebrates	03/30/2012	08/13/2018
Wigeon coronavirus HKU20	Coronaviridae	NC_016995	26227	3	25	10323	39.3602	{'A': 7221, 'T': 8683, 'G': 5437, 'C': 4886}	3	0	0	0	0	78	0	0	0	0	78	0.297403	0.114386	0	0	0	0	0.114386	complete	strain:HKU20-9243	-	10	-	vertebrates	03/30/2012	08/13/2018
Common moorhen coronavirus HKU21	Coronaviridae	NC_016996	26223	2	25	9195	35.0646	{'A': 7601, 'T': 9427, 'G': 5037, 'C': 4158}	2	0	0	0	0	60	0	0	0	0	60	0.228807	0.0762689	0	0	0	0	0.0762689	complete	strain:HKU21-8295	-	9	-	vertebrates	03/30/2012	08/13/2018
Rabbit coronavirus HKU14	Coronaviridae	NC_017083	31100	2	25	11707	37.6431	{'A': 8450, 'T': 10943, 'G': 6839, 'C': 4868}	2	0	0	0	0	59	0	0	0	0	59	0.189711	0.0643087	0	0	0	0	0.0643087	complete	strain:HKU14-1	-	11	3	vertebrates	2012-10-07	08/13/2018
Rousettus bat coronavirus HKU10	Coronaviridae	NC_018871	28494	1	25	10975	38.5169	{'A': 7755, 'T': 9764, 'G': 6064, 'C': 4911}	1	0	0	0	0	25	0	0	0	0	25	0.0877378	0.0350951	0	0	0	0	0.0350951	complete	isolate:183A	-	9	7	vertebrates	10/18/2012	08/13/2018
Middle East respiratory syndrome-related coronavirus	Coronaviridae	NC_019843	30119	0	25	12420	41.2364	{'A': 7900, 'T': 9799, 'G': 6304, 'C': 6116}	0	0	0	0	0	0	0	0	0	0	0	0	0	0	0	0	0	0	complete	strain:HCoV-EMC	-	11	552	human, vertebrates	12/13/2012	08/13/2018
Bat coronavirus CDPHE15/USA/2006	Coronaviridae	NC_022103	28035	1	25	11446	40.8275	{'A': 6982, 'T': 9607, 'G': 6374, 'C': 5072}	1	0	0	0	0	26	0	0	0	0	26	0.0927412	0.0356697	0	0	0	0	0.0356697	complete	strain:bat/USA/CDPHE15/2006	-	7	1	vertebrates	08/20/2013	08/13/2018
Mink coronavirus strain WD1127	Coronaviridae	NC_023760	28941	0	25	10845	37.4728	{'A': 8156, 'T': 9939, 'G': 6155, 'C': 4690, 'Y': 1}	0	0	0	0	0	0	0	0	0	0	0	0	0	0	0	0	0	0	complete	strain:WD1127	-	10	-	vertebrates	2014-12-03	08/13/2018
Bat Hp-betacoronavirus/Zhejiang2013	Coronaviridae	NC_025217	31491	3	25	12999	41.2785	{'A': 9037, 'T': 9455, 'G': 6621, 'C': 6378}	3	0	0	0	0	90	0	0	0	0	90	0.285796	0.0952653	0	0	0	0	0.0952653	complete	isolate:Zhejiang2013	-	9	-	vertebrates	2014-03-10	08/13/2018
Betacoronavirus HKU24	Coronaviridae	NC_026011	31249	4	25	12523	40.0749	{'A': 8500, 'T': 10226, 'G': 7182, 'C': 5341}	4	0	0	0	0	116	0	0	0	0	116	0.371212	0.128004	0	0	0	0	0.128004	complete	strain:HKU24-R05005I	-	10	2	vertebrates	2015-07-01	08/13/2018
Camel alphacoronavirus	Coronaviridae	NC_028752	27395	1	25	10521	38.4048	{'A': 7413, 'T': 9455, 'G': 5930, 'W': 1, 'C': 4591, 'Y': 5}	1	0	0	0	0	27	0	0	0	0	27	0.0985581	0.036503	0	0	0	0	0.036503	complete	isolate:camel/Riyadh/Ry141/2015	-	7	61	human, vertebrates	2016-05-01	08/13/2018
Swine enteric coronavirus	Coronaviridae	NC_028806	28111	4	25	10712	38.1061	{'A': 8011, 'T': 9388, 'G': 5897, 'C': 4815}	4	0	0	0	0	126	0	0	0	0	126	0.448223	0.142293	0	0	0	0	0.142293	complete	strain:Italy/213306/2009	-	9	128	vertebrates	2016-05-01	08/13/2018
BtMr-AlphaCoV/SAX2011	Coronaviridae	NC_028811	27935	0	25	11451	40.9916	{'A': 7201, 'T': 9283, 'G': 6302, 'C': 5149}	0	0	0	0	0	0	0	0	0	0	0	0	0	0	0	0	0	0	complete	isolate:BtMr-SAX2011	-	6	-	vertebrates	2016-05-01	08/13/2018
BtRf-AlphaCoV/HuB2013	Coronaviridae	NC_028814	27608	0	25	10565	38.2679	{'A': 7743, 'T': 9300, 'G': 5873, 'C': 4692}	0	0	0	0	0	0	0	0	0	0	0	0	0	0	0	0	0	0	complete	isolate:BtRf-HuB2013	-	7	1	vertebrates	2016-05-01	08/13/2018
BtRf-AlphaCoV/YN2012	Coronaviridae	NC_028824	26975	2	25	10196	37.798	{'A': 7029, 'T': 9750, 'G': 5808, 'C': 4388}	2	0	0	0	0	55	0	0	0	0	55	0.203892	0.0741427	0	0	0	0	0.0741427	complete	isolate:BtRf-YN2012	-	6	-	vertebrates	2016-05-01	08/13/2018
BtNv-AlphaCoV/SC2013	Coronaviridae	NC_028833	27783	5	25	11618	41.8169	{'A': 6730, 'T': 9435, 'G': 6464, 'C': 5154}	5	0	0	0	0	130	0	0	0	0	130	0.467912	0.179966	0	0	0	0	0.179966	complete	isolate:BtNv-SC2013	-	6	-	vertebrates	2016-05-01	08/13/2018
Ferret coronavirus	Coronaviridae	NC_030292	28434	0	25	11091	39.0061	{'A': 7913, 'T': 9430, 'G': 6208, 'C': 4883}	0	0	0	0	0	0	0	0	0	0	0	0	0	0	0	0	0	0	complete	isolate:FRCoV-NL-2010	-	9	4	vertebrates	2016-10-06	08/13/2018
Rousettus bat coronavirus	Coronaviridae	NC_030886	30161	3	25	13664	45.3035	{'A': 7659, 'T': 8838, 'G': 7257, 'C': 6407}	3	0	0	0	0	84	0	0	0	0	84	0.278505	0.0994662	0	0	0	0	0.0994662	complete	isolate:GCCDC1 356	-	10	1	vertebrates	2016-12-09	08/13/2018
NL63-related bat coronavirus	Coronaviridae	NC_032107	28363	3	25	11123	39.2166	{'A': 7383, 'T': 9843, 'G': 6077, 'W': 2, 'C': 5046, 'M': 1, 'R': 3, 'Y': 8}	2	1	0	0	0	51	32	0	0	0	83	0.292635	0.0705144	0.0352572	0	0	0	0.105772	complete	strain:BtKYNL63-9a	-	8	2	vertebrates	12/14/2016	08/13/2018
Lucheng Rn rat coronavirus	Coronaviridae	NC_032730	28763	5	25	11576	40.2461	{'A': 7309, 'T': 9878, 'G': 6392, 'C': 5184}	5	0	0	0	0	140	0	0	0	0	140	0.486736	0.173834	0	0	0	0	0.173834	complete	isolate:Lucheng-19	-	5	-	vertebrates	01/17/2017	08/13/2018
Bat coronavirus	Coronaviridae	NC_034440	29642	4	25	12202	41.1646	{'A': 7679, 'T': 9761, 'G': 6304, 'C': 5898}	4	0	0	0	0	110	0	0	0	0	110	0.371095	0.134944	0	0	0	0	0.134944	complete	isolate:PREDICT/PDF-2180	-	10	10	vertebrates	2017-05-05	2019-10-03
Coronavirus AcCoV-JC34	Coronaviridae	NC_034972	27682	5	25	11092	40.0694	{'A': 7108, 'T': 9482, 'G': 6109, 'C': 4983}	5	0	0	0	0	154	0	0	0	0	154	0.556318	0.180623	0	0	0	0	0.180623	complete	isolate:AcCoV-JC34	-	9	-	vertebrates	06/13/2017	08/13/2018
Wencheng Sm shrew coronavirus	Coronaviridae	NC_035191	25995	0	25	8311	31.9715	{'A': 8000, 'T': 9684, 'G': 5504, 'C': 2807}	0	0	0	0	0	0	0	0	0	0	0	0	0	0	0	0	0	0	complete	isolate:Xingguo-101	-	5	8	vertebrates	07/14/2017	08/13/2018
Betacoronavirus England 1	Coronaviridae	NC_038294	30111	0	25	12399	41.1776	{'A': 7897, 'T': 9815, 'G': 6303, 'C': 6096}	0	0	0	0	0	0	0	0	0	0	0	0	0	0	0	0	0	0	complete	strain:England 1; isolate:H123990006	-	10	552	human, vertebrates	08/24/2018	08/24/2018
Transmissible gastroenteritis virus	Coronaviridae	NC_038861	28586	1	25	10747	37.5953	{'A': 8429, 'T': 9410, 'G': 5900, 'C': 4847}	1	0	0	0	0	31	0	0	0	0	31	0.108445	0.0349822	0	0	0	0	0.0349822	complete	strain:Purdue; isolate:PUR46-MAD	-	8	128	vertebrates	2000-11-05	08/24/2018
Betacoronavirus Erinaceus/VMC/DEU/2012	Coronaviridae	NC_039207	30148	1	25	11300	37.4818	{'A': 8819, 'T': 10029, 'G': 6357, 'C': 4943}	1	0	0	0	0	26	0	0	0	0	26	0.0862412	0.0331697	0	0	0	0	0.0331697	complete	isolate:ErinaceusCoV/2012-174/GER/2012	-	12	2	vertebrates	08/24/2018	08/24/2018
Porcine coronavirus HKU15	Coronaviridae	NC_039208	25425	8	25	10981	43.1898	{'A': 6964, 'S': 1, 'T': 7478, 'G': 5131, 'C': 5850, 'Y': 1}	7	1	0	0	0	195	28	0	0	0	223	0.877089	0.27532	0.0393314	0	0	0	0.314651	complete	strain:HKU15-155	-	7	114	vertebrates	08/24/2018	08/24/2018
Kadiweu virus	Coronaviridae	NC_043488	20398	10	25	7428	36.4153	{'A': 7236, 'T': 5734, 'G': 3098, 'C': 4330}	10	0	0	0	0	322	0	0	0	0	322	1.57859	0.490244	0	0	0	0	0.490244	complete	strain:BrMS-MQ10	-	4	-		06/28/2019	06/28/2019
Severe acute respiratory syndrome coronavirus 2	Coronaviridae	NC_045512	29903	1	25	11355	37.9728	{'A': 8954, 'T': 9594, 'G': 5863, 'C': 5492}	1	0	0	0	0	25	0	0	0	0	25	0.0836037	0.0334415	0	0	0	0	0.0334415	complete	isolate:Wuhan-Hu-1	-	12	407	human, vertebrates	01/13/2020	01/28/2020
STATISTICS
SUM			1590509	162		626913	2206.03		157	5	0	0	0	4496	149	0	0	0	4645	16.8926	5.68878	0.184009	0	0	0	5.87279
CNT			56	56		56	56		56	56	56	56	56	56	56	56	56	56	56	56	56	56	56	56	56	56
AVG			28401.9	2.89286		11194.9	39.3933		2.80357	0.0892857	0	0	0	80.2857	2.66071	0	0	0	82.9464	0.301653	0.101585	0.00328587	0	0	0	0.104871
MIN			20398	0		7428	31.9715		0	0	0	0	0	0	0	0	0	0	0	0	0	0	0	0	0	0
MAX			31686	14		13664	46.7196		13	1	0	0	0	368	33	0	0	0	401	1.57859	0.490244	0.0393314	0	0	0	0.524561
VAR			3.99899e+06	9.09566		1.32623e+06	7.45555		8.40784	0.0813138	0	0	0	7175.92	72.6527	0	0	0	7765.34	0.116158	0.0122287	0.000110517	0	0	0	0.013235
STDEV			2017.85	3.0432		1162.04	2.7552		2.92587	0.287736	0	0	0	85.4774	8.6008	0	0	0	88.9186	0.343904	0.111584	0.0106079	0	0	0	0.116085
Q1			27279	1		10554	37.9623		1	0	0	0	0	25	0	0	0	0	25	0.0855818	0.0329345	0	0	0	0	0.0329345
MEDIAN Q2			28344.5	2		11293	39.2289		2	0	0	0	0	60.5	0	0	0	0	61	0.23183	0.0738834	0	0	0	0	0.0747333
Q3			29972.2	4		11869	41.1678		4	0	0	0	0	118.5	0	0	0	0	118.5	0.390465	0.136781	0	0	0	0	0.136781

## Sheet: Mesnidovirineae
Name	Family	Accession	Lenght	Result Count	Window Size	GC Count	GC%	Nucleic Count	1.2	1.4	1.6	1.8	2.0	Len 1.2	Len 1.4	Len 1.6	Len 1.8	Len 2.0	Total Lenght	Lenght %	Frequency 1.2	Frequency 1.4	Frequency 1.6	Frequency 1.8	Frequency 2.0	Frequency All	RefSeq type	Source information	Segm	Length	Protein	Neighbors	Host	Created	Updated
Cavally virus	Mesnidovirineae	NC_015668	20128	1	25	7589	37.7037	{'A': 6949, 'T': 5590, 'G': 3146, 'C': 4443}	1	0	0	0	0	31	0	0	0	0	31	0.154014	0.049682	0	0	0	0	0.049682	complete	isolate:C79	-	7	22	invertebrates	06/24/2011	08/13/2018
Nam Dinh virus	Mesnidovirineae	NC_015874	20192	5	25	7583	37.5545	{'A': 6933, 'H': 1, 'T': 5674, 'G': 3151, 'C': 4432, 'R': 1}	5	0	0	0	0	149	0	0	0	0	149	0.737916	0.247623	0	0	0	0	0.247623	complete	isolate:02VN178	-	6	22	invertebrates	07/29/2011	08/13/2018
Hana virus	Mesnidovirineae	NC_020899	20070	1	25	7109	35.421	{'A': 6968, 'T': 5993, 'G': 2980, 'C': 4129}	1	0	0	0	0	33	0	0	0	0	33	0.164425	0.0498256	0	0	0	0	0.0498256	complete	strain:A4/CI/2004	-	7	-	invertebrates	2013-05-04	08/13/2018
Meno virus	Mesnidovirineae	NC_020900	19979	20	25	7550	37.7897	{'A': 6843, 'T': 5586, 'G': 2809, 'C': 4741}	20	0	0	0	0	571	0	0	0	0	571	2.858	1.00105	0	0	0	0	1.00105	complete	strain:E9/CI/2004	-	6	-	invertebrates	2013-05-04	08/13/2018
Nse virus	Mesnidovirineae	NC_020901	20074	10	25	7288	36.3057	{'A': 6843, 'T': 5943, 'G': 3168, 'C': 4120}	10	0	0	0	0	301	0	0	0	0	301	1.49945	0.498157	0	0	0	0	0.498157	complete	strain:F24/CI/2004	-	7	-	invertebrates	2013-05-04	08/13/2018
Casuarina virus	Mesnidovirineae	NC_023986	19917	3	25	7117	35.7333	{'A': 6963, 'T': 5837, 'G': 3041, 'C': 4076}	3	0	0	0	0	79	0	0	0	0	79	0.396646	0.150625	0	0	0	0	0.150625	complete	isolate:0071	-	6	-	invertebrates	04/14/2014	08/13/2018
Beihai Nido-like virus 1	Mesnidovirineae	NC_032496	20278	184	25	11630	57.3528	{'A': 3994, 'T': 4644, 'G': 3730, 'C': 7900, 'R': 1, 'Y': 9}	179	5	0	0	0	5898	185	0	0	0	6083	29.998	8.8273	0.246573	0	0	0	9.07387	incomplete	strain:BZL87871	-	2	-	invertebrates	12/29/2016	08/13/2018
Dianke virus	Mesnidovirineae	NC_036586	20106	0	25	7385	36.7303	{'A': 6907, 'T': 5814, 'G': 3173, 'C': 4212}	0	0	0	0	0	0	0	0	0	0	0	0	0	0	0	0	0	0	complete	strain:SEN235030	-	3	2	invertebrates	01/13/2018	08/13/2018
Karang Sari virus	Mesnidovirineae	NC_038296	20795	3	25	7885	37.9178	{'A': 7086, 'T': 5824, 'G': 3254, 'C': 4631}	3	0	0	0	0	102	0	0	0	0	102	0.490503	0.144265	0	0	0	0	0.144265	complete	strain:JKT10701	-	3	-	invertebrates	08/24/2018	08/24/2018
Dak Nong virus	Mesnidovirineae	NC_038297	20307	4	25	7250	35.702	{'A': 6960, 'T': 6097, 'G': 3080, 'C': 4170}	4	0	0	0	0	121	0	0	0	0	121	0.595854	0.196976	0	0	0	0	0.196976	complete	strain:HL30	-	6	-	invertebrates	08/24/2018	08/24/2018
Yichang virus	Mesnidovirineae	NC_040534	20949	9	25	8581	40.9614	{'A': 6641, 'T': 5727, 'G': 3649, 'C': 4932}	9	0	0	0	0	259	0	0	0	0	259	1.23634	0.429615	0	0	0	0	0.429615	complete	isolate:HB-MLV	-	7	-		2019-12-02	2019-12-09
Ofaie virus	Mesnidovirineae	NC_043489	19867	10	25	7135	35.9138	{'A': 6751, 'T': 5981, 'G': 3225, 'C': 3910}	10	0	0	0	0	278	0	0	0	0	278	1.39931	0.503347	0	0	0	0	0.503347	complete	strain:BrMS-MQ10	-	2	-		06/28/2019	06/28/2019
STATISTICS
SUM			242662	250		94102	465.086		245	5	0	0	0	7822	185	0	0	0	8007	39.5305	12.0985	0.246573	0	0	0	12.345
CNT			12	12		12	12		12	12	12	12	12	12	12	12	12	12	12	12	12	12	12	12	12	12
AVG			20221.8	20.8333		7841.83	38.7572		20.4167	0.416667	0	0	0	651.833	15.4167	0	0	0	667.25	3.29421	1.00821	0.0205477	0	0	0	1.02875
MIN			19867	0		7109	35.421		0	0	0	0	0	0	0	0	0	0	0	0	0	0	0	0	0	0
MAX			20949	184		11630	57.3528		179	5	0	0	0	5898	185	0	0	0	6083	29.998	8.8273	0.246573	0	0	0	9.07387
VAR			101126	2449.14		1.46185e+06	33.5553		2315.08	1.90972	0	0	0	2.52536e+06	2614.41	0	0	0	2.68973e+06	65.4093	5.63002	0.0046443	0	0	0	5.95599
STDEV			332.144	51.6893		1262.83	6.05027		50.2547	1.44338	0	0	0	1659.8	53.4049	0	0	0	1712.97	8.44722	2.47827	0.0711794	0	0	0	2.54901
Q1			20047.2	2.5		7221.25	35.8687		2.5	0	0	0	0	67.5	0	0	0	0	67.5	0.338591	0.120655	0	0	0	0	0.120655
MEDIAN Q2			20117	4.5		7467.5	37.1424		4.5	0	0	0	0	135	0	0	0	0	135	0.666885	0.2223	0	0	0	0	0.2223
Q3			20285.2	10		7663	37.8217		10	0	0	0	0	283.75	0	0	0	0	283.75	1.42434	0.499454	0	0	0	0	0.499454

## Sheet: Ronidovirineae 
Name	Family	Accession	Lenght	Result Count	Window Size	GC Count	GC%	Nucleic Count	1.2	1.4	1.6	1.8	2.0	Len 1.2	Len 1.4	Len 1.6	Len 1.8	Len 2.0	Total Lenght	Lenght %	Frequency 1.2	Frequency 1.4	Frequency 1.6	Frequency 1.8	Frequency 2.0	Frequency All	RefSeq type	Source information	Segm	Length	Protein	Neighbors	Host	Created	Updated
Gill-associated virus	Ronidovirineae	NC_010306	26253	28	25	12138	46.2347	{'A': 7532, 'T': 6583, 'G': 4491, 'C': 7647}	27	1	0	0	0	758	29	0	0	0	787	2.99775	1.02845	0.0380909	0	0	0	1.06654	complete		-	5	1	invertebrates	2008-05-02	08/13/2018
Beihai hermit crab virus 4	Ronidovirineae	NC_032490	29385	5	25	11988	40.7963	{'A': 10619, 'T': 6777, 'G': 6322, 'C': 5666, 'Y': 1}	5	0	0	0	0	149	0	0	0	0	149	0.507061	0.170155	0	0	0	0	0.170155	incomplete	strain:BHJJX25971	-	7	-	invertebrates	12/29/2016	08/13/2018
Beihai Nido-like virus 2	Ronidovirineae	NC_032492	24648	1	25	10886	44.1659	{'A': 7069, 'T': 6693, 'G': 5154, 'C': 5732}	1	0	0	0	0	25	0	0	0	0	25	0.101428	0.0405712	0	0	0	0	0.0405712	complete	strain:BHXun32263	-	9	-		12/29/2016	08/13/2018
Wenling nido-like virus 1	Ronidovirineae	NC_032763	24854	7	25	11726	47.1795	{'A': 6690, 'N': 35, 'T': 6402, 'G': 5598, 'C': 6128, 'Y': 1}	7	0	0	0	0	189	0	0	0	0	189	0.760441	0.281645	0	0	0	0	0.281645	incomplete	strain:WLJQ99370	-	3	-	invertebrates	01/17/2017	08/13/2018
Yellow head virus	Ronidovirineae	NC_043505	26662	10	25	12154	45.5855	{'A': 7621, 'T': 6887, 'G': 4371, 'C': 7783}	10	0	0	0	0	264	0	0	0	0	264	0.990173	0.375066	0	0	0	0	0.375066	complete	isolate:Chachoengsao 1998	-	4	5	invertebrates	06/28/2019	06/28/2019
STATISTICS
SUM			131802	51		58892	223.962		50	1	0	0	0	1385	29	0	0	0	1414	5.35686	1.89589	0.0380909	0	0	0	1.93398
CNT			5	5		5	5		5	5	5	5	5	5	5	5	5	5	5	5	5	5	5	5	5	5
AVG			26360.4	10.2		11778.4	44.7924		10	0.2	0	0	0	277	5.8	0	0	0	282.8	1.07137	0.379178	0.00761818	0	0	0	0.386796
MIN			24648	1		10886	40.7963		1	0	0	0	0	25	0	0	0	0	25	0.101428	0.0405712	0	0	0	0	0.0405712
MAX			29385	28		12154	47.1795		27	1	0	0	0	758	29	0	0	0	787	2.99775	1.02845	0.0380909	0	0	0	1.06654
VAR			2.89045e+06	87.76		222689	4.95376		80.8	0.16	0	0	0	63832.4	134.56	0	0	0	69546.6	1.01469	0.117887	0.000232146	0	0	0	0.128012
STDEV			1900.81	10.4738		527.599	2.48841		10.0499	0.447214	0	0	0	282.472	12.9692	0	0	0	294.844	1.12622	0.383873	0.0170348	0	0	0	0.400018
Q1			24854	5		11726	44.1659		5	0	0	0	0	149	0	0	0	0	149	0.507061	0.170155	0	0	0	0	0.170155
MEDIAN Q2			26253	7		11988	45.5855		7	0	0	0	0	189	0	0	0	0	189	0.760441	0.281645	0	0	0	0	0.281645
Q3			26662	10		12138	46.2347		10	0	0	0	0	264	0	0	0	0	264	0.990173	0.375066	0	0	0	0	0.375066

[truncated: 2 more sheets: Tobaniviridae , Features]
