# Supplementary material for: In-Depth Bioinformatic Analyses of Nidovirales Including Human SARS-CoV-2, SARS-CoV, MERS-CoV Viruses Suggest Important Roles of Non-canonical Nucleic Acid Structures in Their Lifecycles
Source: Front Microbiol. 2020 Jul 3;11:1583. doi: 10.3389/fmicb.2020.01583 (PMC7347907; doi:10.3389/fmicb.2020.01583)
Supplement: Supplementary file 1 [file Data_Sheet_1.zip › SM_7_Clusters_data_code.xlsx]

## Sheet: R Code
	Supplementary material 7: R code and input data for cluster analyses Lists PQS input and IRs input)
	x<-read.table("clipboard",h=T)									this function will read the data from clipboard (Ctrl+C)
	library(pvclust)									the library must be installed to R
	fit <- pvclust(x, method.hclust="ward.D2", method.dist="euclidean", nboot=10000)
	plot(fit,print.pv=FALSE,print.num=FALSE,main="Cluster dendrogram of ",cex=0.8)
	pvrect(fit, alpha=.95,lty=2)

## Sheet: PQS input
	Input PQS data for cluster analysis in R
		Infectious_bronchitis_virus_COR	Lactate_dehyd_elev_virus_AR	Murine_hepatitis_virus_COR	Porcine_repr_and_resp_s_virus_AR	Feline_infectious_peritonitis_virus_COR	Equine_arteritis_virus_AR	Bovine_coronavirus_COR	Simian_hemorr_fever_virus_AR	Porcine_epidemic_diarr_virus_COR	SARS_CoV_COR	Breda_virus_TOB	White_bream_virus_TOB	Tylonycteris_bat_coronavirus_HKU4_COR	Pipistrellus_bat_coronavirus_HKU5_COR	Rousettus_bat_coronavirus_HKU9_COR	Scotophilus_bat_coronavirus_512_COR	Rhinolophus_bat_coronavirus_HKU2_COR	Gill-associated_virus_RON	Miniopterus_bat_coronavirus_HKU8_COR	Beluga_whale_coronavirus_SW1_COR	Turkey_coronavirus_COR	Bulbul_coronavirus_HKU11-934_COR	Thrush_coronavirus_HKU12-600_COR	Munia_coronavirus_HKU13-3514_COR	Bat_coronavirus_BM48-31_BGR_2008_COR	Cavally_virus_MES	Nam_Dinh_virus_MES	White-eye_coronavirus_HKU16_COR	Sparrow_coronavirus_HKU17_COR	Magpie-robin_coronavirus_HKU18_COR	Night_heron_coronavirus_HKU19_COR	Wigeon_coronavirus_HKU20_COR	Common_moorhen_coronavirus_HKU21_COR	Rabbit_coronavirus_HKU14_COR	Rousettus_bat_coronavirus_HKU10_COR	Hana_virus_MES	Meno_virus_MES	Nse_virus_MES	Bat_coronavirus_CDPHE15_USA_2006_COR	Porcine_torovirus_TOB	Casuarina_virus_MES	Ball_python_nidovirus_1_TOB	Mikumi_yellow_baboon_virus_1_AR	Southwest_baboon_virus_1_AR	Bat_Hp-betacoronavirus_Zhejiang2013_COR	Betacoronavirus_HKU24_COR	African_pouched_rat_arterivirus_AR	DeBrazza's_monkey_arterivirus_AR
	Lenght_%	0.275283	3.60891	0.602736	5.08167	0.0885709	2.03873	0.109578	3.13673	0.249706	0.359652	0.983319	2.85821	0.260847	0.544584	0.546129	0.280112	0.272409	2.99775	0.0903625	1.04147	0.184402	0.320912	0.731171	0.229738	0.0922257	0.154014	0.737916	0.595215	0.789786	1.50249	0.233923	0.297403	0.228807	0.189711	0.0877378	0.164425	2.858	1.49945	0.0927412	0.466415	0.396646	0.0866914	3.17545	3.29944	0.285796	0.371212	3.06293	4.22086
	Frequency_1.2	0.108664	1.13443	0.223236	1.4908	0.0340657	0.708438	0.032229	1.08163	0.0713445	0.100837	0.316067	0.975244	0.0990557	0.196837	0.206086	0.106372	0.0736241	1.02845	0.0347548	0.347156	0.0723144	0.113263	0.265192	0.0753239	0.0341577	0.049682	0.247623	0.192005	0.230035	0.487092	0.0766959	0.114386	0.0762689	0.0643087	0.0350951	0.0498256	1.00105	0.498157	0.0356697	0.176672	0.150625	0.0298936	1.07188	1.1447	0.0952653	0.128004	0.936267	1.4027
	Frequency_1.4	0	0	0	0.0648172	0	0	0	0	0	0.0336123	0	0	0	0	0	0	0	0.0380909	0	0	0	0	0	0	0	0	0	0	0.0383391	0.0374686	0	0	0	0	0	0	0	0	0	0	0	0	0	0	0	0	0	0.0637592
[truncated: 45 more columns]

## Sheet: IRs input
	Input PQS data for cluster analysis in R
		Equine_arteritis_virus_AR	Wobbly_possum_disease_virus_AR	Olivier's_shrew_virus_1_AR	Lactate_dehydrogenase-el_virus_AR	Southwest_baboon_virus_1_AR	Kafue_kinda_chac_baboon_virus_AR	Mikumi_yellow_baboon_virus_1_AR	African_pouched_rat_arterivirus_AR	Rat_arterivirus_1_A_AR	Lelystad_virus_AR	Rodent_arterivirus_AR	Free_State_vervet_virus_AR	Kibale_red-tailed_guenon_virus_1_AR	Simian_hemorr_encephalitis_virus_AR	Porcine_repr_and_resp_s_virus_2_AR	Porcine_repr_and_resp_s_virus_AR	Kibale_red_colobus_virus_1_AR	Pebjah_virus_AR	Kibale_red_colobus_virus_2_AR	DeBrazza's_monkey_arterivirus_AR	Simian_hemorrhagic_fever_virus_AR	Rat_arterivirus_1_B_AR	Ofaie_virus_MES	Casuarina_virus_MES	Meno_virus_MES	Hana_virus_MES	Nse_virus_MES	Dianke_virus_MES	Cavally_virus_MES	Nam_Dinh_virus_MES	Bovine_nidovirus_TCH5_TOB	Beihai_Nido-like_virus_1_MES	Dak_Nong_virus_MES	Kadiweu_virus_COR	Karang_Sari_virus_MES	Yichang_virus_MES	Shingleback_nidovirus_1_TOB	Beihai_Nido-like_virus_2_RON	Wenling_nido-like_virus_1_RON	Porcine_coronavirus_HKU15_COR	Xinzhou_nematode_virus_6_TOB	Wencheng_Sm_shrew_coronavirus_COR	White-eye_coronavirus_HKU16_COR	Night_heron_coronavirus_HKU19_COR	Sparrow_coronavirus_HKU17_COR	Common_moorhen_cor_HKU21_COR	Wigeon_coronavirus_HKU20_COR	Gill-associated_virus_RON
	Frequency_all	27.5504	29.1089	27.1684	31.764	26.8669	26.4674	28.2039	29.3587	32.4525	29.7134	29.8213	27.8743	30.2673	27.9766	32.8337	31.3715	27.5152	30.1719	30.9054	29.4568	27.2953	33.5707	39.0597	35.899	31.433	34.0807	36.2658	34.3181	31.2003	34.1224	31.2423	19.2327	36.7361	33.2876	31.5941	32.5075	31.3444	29.617	28.7278	36.4208	23.9599	44.0085	38.9002	38.7698	35.8854	48.1638	39.1962	22.207
	Frequency_8	3.22733	2.63219	2.76042	4.25411	2.62609	2.34522	3.21565	2.94255	4.43738	3.37502	4.33526	3.01699	3.99633	3.31815	3.30932	3.56495	3.1076	3.74725	3.27007	3.50676	3.11764	5.02289	4.73146	5.67355	3.95415	5.18186	4.33396	4.57575	3.77583	5.20008	3.55363	2.51504	5.07214	4.11805	4.32796	4.15294	5.32897	3.00227	2.45433	5.23107	2.46533	6.34737	6.45137	5.5988	4.94575	8.50399	5.9862	2.36163
	Frequency_10	0.15743	0.23225	0.14529	0.42541	0.06734	0.06701	0.40196	0.33438	0.72853	0	0.39411	0.19676	0.19654	0.32531	0.38933	0.32409	0.25897	0.71069	0.38471	0.25504	0.38175	0.44507	0.60402	0.80333	0.55058	0.74738	0.44834	0.59684	0.39746	0.69334	0.49356	0.09863	0.49244	0.3922	0.86559	0.47735	0.79725	0.12171	0.20117	0.70796	0.26965	1.6157	0.84482	1.57227	0.92014	1.75419	0.95322	0.07618
	Frequency_12	0.07872	0.07742	0	0	0	0	0	0	0.06623	0	0.06569	0.06559	0	0	0.06489	0.06482	0.06474	0	0	0	0	0	0.05033	0.05021	0	0.04983	0	0.04974	0.04968	0.14857	0.09871	0.04931	0	0.04902	0.14427	0.04773	0.04196	0.04057	0	0.11799	0.03852	0.34622	0.1536	0.15339	0.23003	0.34321	0.2669	0
[truncated: 61 more columns]
