# Supplementary material for: In-Depth Bioinformatic Analyses of Nidovirales Including Human SARS-CoV-2, SARS-CoV, MERS-CoV Viruses Suggest Important Roles of Non-canonical Nucleic Acid Structures in Their Lifecycles
Source: Front Microbiol. 2020 Jul 3;11:1583. doi: 10.3389/fmicb.2020.01583 (PMC7347907; doi:10.3389/fmicb.2020.01583)
Supplement: Supplementary file 1 [file Data_Sheet_1.zip › SM_8_mfold.xlsx]

## Sheet: List1
Supplementary Material 7: Mfold prediction of 10 longest IRs of SARS-CoV-2. In the column A, the length of IR, length of spacer and number of mismatches predicted by PalindromeAnalyzer are shown; in the column B, position of IR in genome of SARS-CoV-2 is shown; in the column C, the sequence of IR is shown, red and blue colour corresponds to nucleotides in the stem of the hairpin, black colour to …
Length - Spacer - Mismatches	Position	Sequence	ΔG (kcal/mol) mfold	Structure by RNA mfold
13-2-1	27331	CTAACTGAGAATA AA TATTCTCAATTAG	-8.5
13-1-1	29026	TGCTGAGGCTTCT A AGAAGCCTCGGCA	-19.9
12-1-1	26032	CTGTACTCAACT C AATTGAGTACAG	-11.9
12-3-1	22631	AGAATCAGCAAC TGT GTTGCTGATTAT	-12.1
12-6-1	6269	ACGTATAAACCA AATACC TGGTGTATACGT	-11.5
11-3-0	5107	AGGTAAAACAT TTT ATGTTTTACCT	-10.8
11-3-1	26084	TCATCTACAAT AAA ATTGTTGATGA	-7
10-0-0	5745	ACACTGGTAA TTACCAGTGT	-11.1
10-1-1	21407	TTCCCCTTAA A TTAAGGGGTA	-8.7
10-0-1	15674	TTTACGCATA TTTGCGTAAA	-8.7
