# Supplementary material for: In-Depth Bioinformatic Analyses of Nidovirales Including Human SARS-CoV-2, SARS-CoV, MERS-CoV Viruses Suggest Important Roles of Non-canonical Nucleic Acid Structures in Their Lifecycles
Source: Front Microbiol. 2020 Jul 3;11:1583. doi: 10.3389/fmicb.2020.01583 (PMC7347907; doi:10.3389/fmicb.2020.01583)
Supplement: Supplementary file 1 [file Data_Sheet_1.zip › SM_9_FIMO hits.xls]

## Sheet: SM_8_FIMO hits
Supplementary material 8: Prediction of RGG-rich NIQI motifs (Column A) in human proteins identified by RBPmap (Column B), that could bind SARS-CoV-2 RNA. Columns C and D show the start and stop position of the NIQI hit in protein sequence. Column E shows the overall prediction score (the higher is better) and columns F and G show the p-value and adjusted p-value (q-value) respectively. The last …
motif_alt_id	sequence_name	start	stop	score	p-value	q-value	matched_sequence
RGRGRGRGGGSGGSGGRGRG	sp|Q13595|TRA2A_HUMAN	216	235	17.8197	3.02e-10	9.18e-08	GGGGGGGGGGGGGGGGRRRD
RGRGRGRGGGSGGSGGRGRG	sp|P09651|HNRNPA1_HUMAN	200	219	10.6393	5.34e-09	3.26e-07	GNFGGGRGGGFGGNDNFGRG
RGRGRGRGGGSGGSGGRGRG	sp|Q13595|TRA2A_HUMAN	209	228	10.2213	7.01e-09	3.26e-07	MGRPTHSGGGGGGGGGGGGG
RGRGRGRGGGSGGSGGRGRG	sp|Q13595|TRA2A_HUMAN	211	230	10.2213	7.01e-09	3.26e-07	RPTHSGGGGGGGGGGGGGGG
RGRGRGRGGGSGGSGGRGRG	sp|Q13595|TRA2A_HUMAN	214	233	10.2213	7.01e-09	3.26e-07	HSGGGGGGGGGGGGGGGGRR
RGRGRGRGGGSGGSGGRGRG	sp|Q13595|TRA2A_HUMAN	215	234	10.2213	7.01e-09	3.26e-07	SGGGGGGGGGGGGGGGGRRR
RGRGRGRGGGSGGSGGRGRG	sp|P09651|HNRNPA1_HUMAN	251	270	9.62295	7.52e-09	3.26e-07	GGYGGGGPGYSGGSRGYGSG
RGRGRGRGGGSGGSGGRGRG	sp|Q13595|TRA2A_HUMAN	217	236	3.04098	1.09e-07	2.46e-06	GGGGGGGGGGGGGGGRRRDS
RGRGRGRGGGSGGSGGRGRG	sp|P09651|HNRNPA1_HUMAN	219	238	3.04098	1.09e-07	2.46e-06	GGNFSGRGGFGGSRGGGGYG
RGRGRGRGGGSGGSGGRGRG	sp|Q13595|TRA2A_HUMAN	205	224	2.95082	1.15e-07	2.46e-06	PGIYMGRPTHSGGGGGGGGG
RGRGRGRGGGSGGSGGRGRG	sp|P09651|HNRNPA1_HUMAN	221	240	2.95082	1.15e-07	2.46e-06	NFSGRGGFGGSRGGGGYGGS
RGRGRGRGGGSGGSGGRGRG	sp|Q13595|TRA2A_HUMAN	212	231	2.62295	1.21e-07	2.46e-06	PTHSGGGGGGGGGGGGGGGG
RGRGRGRGGGSGGSGGRGRG	sp|Q13595|TRA2A_HUMAN	213	232	2.62295	1.21e-07	2.46e-06	THSGGGGGGGGGGGGGGGGR
RGRGRGRGGGSGGSGGRGRG	sp|P09651|HNRNPA1_HUMAN	254	273	2.53279	1.22e-07	2.46e-06	GGGGPGYSGGSRGYGSGGQG
RGRGRGRGGGSGGSGGRGRG	sp|P09651|HNRNPA1_HUMAN	292	311	2.53279	1.22e-07	2.46e-06	NGGGGGFGGGSGSNFGGGGS
RGRGRGRGGGSGGSGGRGRG	sp|P09651|HNRNPA1_HUMAN	190	209	-3.30328	4.55e-07	8.65e-06	SSSQRGRSGSGNFGGGRGGG
RGRGRGRGGGSGGSGGRGRG	sp|P09651|HNRNPA1_HUMAN	192	211	-3.72131	9.08e-07	1.45e-05	SQRGRSGSGNFGGGRGGGFG
RGRGRGRGGGSGGSGGRGRG	sp|P09651|HNRNPA1_HUMAN	202	221	-3.72131	9.08e-07	1.45e-05	FGGGRGGGFGGNDNFGRGGN
RGRGRGRGGGSGGSGGRGRG	sp|P09651|HNRNPA1_HUMAN	216	235	-3.72131	9.08e-07	1.45e-05	FGRGGNFSGRGGFGGSRGGG
RGRGRGRGGGSGGSGGRGRG	sp|Q13595|TRA2A_HUMAN	207	226	-4.13934	1.38e-06	1.55e-05	IYMGRPTHSGGGGGGGGGGG
RGRGRGRGGGSGGSGGRGRG	sp|Q13595|TRA2A_HUMAN	218	237	-4.13934	1.38e-06	1.55e-05	GGGGGGGGGGGGGGRRRDSY
RGRGRGRGGGSGGSGGRGRG	sp|P09651|HNRNPA1_HUMAN	226	245	-4.13934	1.38e-06	1.55e-05	GGFGGSRGGGGYGGSGDGYN
RGRGRGRGGGSGGSGGRGRG	sp|P09651|HNRNPA1_HUMAN	247	266	-4.13934	1.38e-06	1.55e-05	FGNDGGYGGGGPGYSGGSRG
RGRGRGRGGGSGGSGGRGRG	sp|P09651|HNRNPA1_HUMAN	261	280	-4.13934	1.38e-06	1.55e-05	SGGSRGYGSGGQGYGNQGSG
RGRGRGRGGGSGGSGGRGRG	sp|P09651|HNRNPA1_HUMAN	263	282	-4.13934	1.38e-06	1.55e-05	GSRGYGSGGQGYGNQGSGYG
RGRGRGRGGGSGGSGGRGRG	sp|P09651|HNRNPA1_HUMAN	218	237	-4.22951	1.52e-06	1.55e-05	RGGNFSGRGGFGGSRGGGGY
RGRGRGRGGGSGGSGGRGRG	sp|P09651|HNRNPA1_HUMAN	259	278	-4.22951	1.52e-06	1.55e-05	GYSGGSRGYGSGGQGYGNQG
RGRGRGRGGGSGGSGGRGRG	sp|Q13595|TRA2A_HUMAN	210	229	-4.55738	1.61e-06	1.55e-05	GRPTHSGGGGGGGGGGGGGG
RGRGRGRGGGSGGSGGRGRG	sp|P09651|HNRNPA1_HUMAN	224	243	-4.55738	1.61e-06	1.55e-05	GRGGFGGSRGGGGYGGSGDG
RGRGRGRGGGSGGSGGRGRG	sp|P09651|HNRNPA1_HUMAN	240	259	-4.55738	1.61e-06	1.55e-05	SGDGYNGFGNDGGYGGGGPG
RGRGRGRGGGSGGSGGRGRG	sp|P09651|HNRNPA1_HUMAN	227	246	-4.64754	1.63e-06	1.55e-05	GFGGSRGGGGYGGSGDGYNG
RGRGRGRGGGSGGSGGRGRG	sp|P09651|HNRNPA1_HUMAN	256	275	-4.64754	1.63e-06	1.55e-05	GGPGYSGGSRGYGSGGQGYG
RGRGRGRGGGSGGSGGRGRG	sp|Q16629|SRSF7_HUMAN	133	152	-9.7377	1.77e-06	1.58e-05	RSHSRSRGRRYSRSRSRSRG
RGRGRGRGGGSGGSGGRGRG	sp|Q16629|SRSF7_HUMAN	135	154	-9.7377	1.77e-06	1.58e-05	HSRSRGRRYSRSRSRSRGRR
RGRGRGRGGGSGGSGGRGRG	sp|P09651|HNRNPA1_HUMAN	194	213	-10.9016	8.94e-06	7.76e-05	RGRSGSGNFGGGRGGGFGGN
RGRGRGRGGGSGGSGGRGRG	sp|Q13595|TRA2A_HUMAN	226	245	-10.9918	1.24e-05	9.34e-05	GGGGGGRRRDSYYDRGYDRG
RGRGRGRGGGSGGSGGRGRG	sp|P09651|HNRNPA1_HUMAN	352	371	-11.082	1.35e-05	9.34e-05	RNQGGYGGSSSSSSYGSGRR
RGRGRGRGGGSGGSGGRGRG	sp|P09651|HNRNPA1_HUMAN	212	231	-11.3197	1.44e-05	9.34e-05	GNDNFGRGGNFSGRGGFGGS
RGRGRGRGGGSGGSGGRGRG	sp|Q13595|TRA2A_HUMAN	222	241	-11.3197	1.44e-05	9.34e-05	GGGGGGGGGGRRRDSYYDRG
RGRGRGRGGGSGGSGGRGRG	sp|P09651|HNRNPA1_HUMAN	232	251	-11.3197	1.44e-05	9.34e-05	RGGGGYGGSGDGYNGFGNDG
RGRGRGRGGGSGGSGGRGRG	sp|P09651|HNRNPA1_HUMAN	249	268	-11.3197	1.44e-05	9.34e-05	NDGGYGGGGPGYSGGSRGYG
RGRGRGRGGGSGGSGGRGRG	sp|P09651|HNRNPA1_HUMAN	350	369	-11.5	1.75e-05	9.34e-05	KPRNQGGYGGSSSSSSYGSG
RGRGRGRGGGSGGSGGRGRG	sp|P09651|HNRNPA1_HUMAN	197	216	-11.7377	1.77e-05	9.34e-05	SGSGNFGGGRGGGFGGNDNF
RGRGRGRGGGSGGSGGRGRG	sp|Q13595|TRA2A_HUMAN	208	227	-11.7377	1.77e-05	9.34e-05	YMGRPTHSGGGGGGGGGGGG
RGRGRGRGGGSGGSGGRGRG	sp|Q13595|TRA2A_HUMAN	219	238	-11.7377	1.77e-05	9.34e-05	GGGGGGGGGGGGGRRRDSYY
RGRGRGRGGGSGGSGGRGRG	sp|P09651|HNRNPA1_HUMAN	222	241	-11.7377	1.77e-05	9.34e-05	FSGRGGFGGSRGGGGYGGSG
RGRGRGRGGGSGGSGGRGRG	sp|P09651|HNRNPA1_HUMAN	229	248	-11.7377	1.77e-05	9.34e-05	GGSRGGGGYGGSGDGYNGFG
RGRGRGRGGGSGGSGGRGRG	sp|P09651|HNRNPA1_HUMAN	243	262	-11.7377	1.77e-05	9.34e-05	GYNGFGNDGGYGGGGPGYSG
RGRGRGRGGGSGGSGGRGRG	sp|P09651|HNRNPA1_HUMAN	245	264	-11.7377	1.77e-05	9.34e-05	NGFGNDGGYGGGGPGYSGGS
RGRGRGRGGGSGGSGGRGRG	sp|P09651|HNRNPA1_HUMAN	282	301	-11.7377	1.77e-05	9.34e-05	GGSGSYDSYNNGGGGGFGGG
RGRGRGRGGGSGGSGGRGRG	sp|P09651|HNRNPA1_HUMAN	288	307	-11.7377	1.77e-05	9.34e-05	DSYNNGGGGGFGGGSGSNFG
RGRGRGRGGGSGGSGGRGRG	sp|P09651|HNRNPA1_HUMAN	248	267	-11.8279	1.81e-05	9.34e-05	GNDGGYGGGGPGYSGGSRGY
RGRGRGRGGGSGGSGGRGRG	sp|P09651|HNRNPA1_HUMAN	266	285	-11.8279	1.81e-05	9.34e-05	GYGSGGQGYGNQGSGYGGSG
RGRGRGRGGGSGGSGGRGRG	sp|P09651|HNRNPA1_HUMAN	289	308	-11.8279	1.81e-05	9.34e-05	SYNNGGGGGFGGGSGSNFGG
RGRGRGRGGGSGGSGGRGRG	sp|P09651|HNRNPA1_HUMAN	291	310	-11.8279	1.81e-05	9.34e-05	NNGGGGGFGGGSGSNFGGGG
RGRGRGRGGGSGGSGGRGRG	sp|P09651|HNRNPA1_HUMAN	294	313	-11.8279	1.81e-05	9.34e-05	GGGGFGGGSGSNFGGGGSYN
RGRGRGRGGGSGGSGGRGRG	sp|Q16629|SRSF7_HUMAN	121	140	-16.918	1.88e-05	9.34e-05	RYSRRRRSRSRSRSHSRSRG
RGRGRGRGGGSGGSGGRGRG	sp|Q16629|SRSF7_HUMAN	123	142	-16.918	1.88e-05	9.34e-05	SRRRRSRSRSRSHSRSRGRR
RGRGRGRGGGSGGSGGRGRG	sp|Q16629|SRSF7_HUMAN	125	144	-16.918	1.88e-05	9.34e-05	RRRSRSRSRSHSRSRGRRYS
RGRGRGRGGGSGGSGGRGRG	sp|Q16629|SRSF7_HUMAN	131	150	-16.918	1.88e-05	9.34e-05	RSRSHSRSRGRRYSRSRSRS
RGRGRGRGGGSGGSGGRGRG	sp|Q16629|SRSF7_HUMAN	145	164	-16.918	1.88e-05	9.34e-05	RSRSRSRGRRSRSASPRRSR
RGRGRGRGGGSGGSGGRGRG	sp|Q16629|SRSF7_HUMAN	137	156	-17.3361	2.41e-05	0.000118	RSRGRRYSRSRSRSRGRRSR
RGRGRGRGGGSGGSGGRGRG	sp|P09651|HNRNPA1_HUMAN	188	207	-18.082	7.34e-05	0.000338	SASSSQRGRSGSGNFGGGRG
RGRGRGRGGGSGGSGGRGRG	sp|P09651|HNRNPA1_HUMAN	214	233	-18.082	7.34e-05	0.000338	DNFGRGGNFSGRGGFGGSRG
RGRGRGRGGGSGGSGGRGRG	sp|P09651|HNRNPA1_HUMAN	334	353	-18.082	7.34e-05	0.000338	GGRSSGPYGGGGQYFAKPRN
RGRGRGRGGGSGGSGGRGRG	sp|P09651|HNRNPA1_HUMAN	336	355	-18.082	7.34e-05	0.000338	RSSGPYGGGGQYFAKPRNQG
RGRGRGRGGGSGGSGGRGRG	sp|Q16629|SRSF7_HUMAN	4	23	-18.5	0.000123	0.000503	YGRYGGETKVYVGNLGTGAG
RGRGRGRGGGSGGSGGRGRG	sp|P09651|HNRNPA1_HUMAN	196	215	-18.5	0.000123	0.000503	RSGSGNFGGGRGGGFGGNDN
RGRGRGRGGGSGGSGGRGRG	sp|P09651|HNRNPA1_HUMAN	204	223	-18.5	0.000123	0.000503	GGRGGGFGGNDNFGRGGNFS
RGRGRGRGGGSGGSGGRGRG	sp|P09651|HNRNPA1_HUMAN	223	242	-18.5	0.000123	0.000503	SGRGGFGGSRGGGGYGGSGD
RGRGRGRGGGSGGSGGRGRG	sp|P09651|HNRNPA1_HUMAN	225	244	-18.5	0.000123	0.000503	RGGFGGSRGGGGYGGSGDGY
RGRGRGRGGGSGGSGGRGRG	sp|P09651|HNRNPA1_HUMAN	228	247	-18.5	0.000123	0.000503	FGGSRGGGGYGGSGDGYNGF
RGRGRGRGGGSGGSGGRGRG	sp|P09651|HNRNPA1_HUMAN	265	284	-18.5	0.000123	0.000503	RGYGSGGQGYGNQGSGYGGS
RGRGRGRGGGSGGSGGRGRG	sp|P09651|HNRNPA1_HUMAN	330	349	-18.5	0.000123	0.000503	GGNFGGRSSGPYGGGGQYFA
RGRGRGRGGGSGGSGGRGRG	sp|P09651|HNRNPA1_HUMAN	230	249	-18.5902	0.000148	0.000529	GSRGGGGYGGSGDGYNGFGN
RGRGRGRGGGSGGSGGRGRG	sp|P09651|HNRNPA1_HUMAN	193	212	-18.918	0.000159	0.000529	QRGRSGSGNFGGGRGGGFGG
RGRGRGRGGGSGGSGGRGRG	sp|P09651|HNRNPA1_HUMAN	195	214	-18.918	0.000159	0.000529	GRSGSGNFGGGRGGGFGGND
RGRGRGRGGGSGGSGGRGRG	sp|P09651|HNRNPA1_HUMAN	215	234	-18.918	0.000159	0.000529	NFGRGGNFSGRGGFGGSRGG
RGRGRGRGGGSGGSGGRGRG	sp|Q13595|TRA2A_HUMAN	220	239	-18.918	0.000159	0.000529	GGGGGGGGGGGGRRRDSYYD
RGRGRGRGGGSGGSGGRGRG	sp|P09651|HNRNPA1_HUMAN	231	250	-18.918	0.000159	0.000529	SRGGGGYGGSGDGYNGFGND
RGRGRGRGGGSGGSGGRGRG	sp|P09651|HNRNPA1_HUMAN	234	253	-18.918	0.000159	0.000529	GGGYGGSGDGYNGFGNDGGY
RGRGRGRGGGSGGSGGRGRG	sp|P09651|HNRNPA1_HUMAN	237	256	-18.918	0.000159	0.000529	YGGSGDGYNGFGNDGGYGGG
RGRGRGRGGGSGGSGGRGRG	sp|P09651|HNRNPA1_HUMAN	238	257	-18.918	0.000159	0.000529	GGSGDGYNGFGNDGGYGGGG
RGRGRGRGGGSGGSGGRGRG	sp|P09651|HNRNPA1_HUMAN	268	287	-18.918	0.000159	0.000529	GSGGQGYGNQGSGYGGSGSY
RGRGRGRGGGSGGSGGRGRG	sp|P09651|HNRNPA1_HUMAN	284	303	-18.918	0.000159	0.000529	SGSYDSYNNGGGGGFGGGSG
RGRGRGRGGGSGGSGGRGRG	sp|P09651|HNRNPA1_HUMAN	286	305	-18.918	0.000159	0.000529	SYDSYNNGGGGGFGGGSGSN
RGRGRGRGGGSGGSGGRGRG	sp|P09651|HNRNPA1_HUMAN	290	309	-18.918	0.000159	0.000529	YNNGGGGGFGGGSGSNFGGG
RGRGRGRGGGSGGSGGRGRG	sp|P09651|HNRNPA1_HUMAN	293	312	-18.918	0.000159	0.000529	GGGGGFGGGSGSNFGGGGSY
RGRGRGRGGGSGGSGGRGRG	sp|P09651|HNRNPA1_HUMAN	296	315	-18.918	0.000159	0.000529	GGFGGGSGSNFGGGGSYNDF
RGRGRGRGGGSGGSGGRGRG	sp|P09651|HNRNPA1_HUMAN	210	229	-19.0082	0.000165	0.000529	FGGNDNFGRGGNFSGRGGFG
RGRGRGRGGGSGGSGGRGRG	sp|P09651|HNRNPA1_HUMAN	298	317	-19.0082	0.000165	0.000529	FGGGSGSNFGGGGSYNDFGN
RGRGRGRGGGSGGSGGRGRG	sp|P09651|HNRNPA1_HUMAN	325	344	-19.0082	0.000165	0.000529	FGPMKGGNFGGRSSGPYGGG
RGRGRGRGGGSGGSGGRGRG	sp|P09651|HNRNPA1_HUMAN	327	346	-19.0082	0.000165	0.000529	PMKGGNFGGRSSGPYGGGGQ
RGRGRGRGGGSGGSGGRGRG	sp|P09651|HNRNPA1_HUMAN	328	347	-19.0082	0.000165	0.000529	MKGGNFGGRSSGPYGGGGQY
RGRGRGRGGGSGGSGGRGRG	sp|Q13595|TRA2A_HUMAN	79	98	-23.5902	0.000168	0.000529	RRRSRSRSYTPEYRRRRSRS
RGRGRGRGGGSGGSGGRGRG	sp|Q16629|SRSF7_HUMAN	129	148	-24.0082	0.000169	0.000529	RSRSRSHSRSRGRRYSRSRS
RGRGRGRGGGSGGSGGRGRG	sp|Q13595|TRA2A_HUMAN	253	272	-24.0984	0.000169	0.000529	DYRYRRRSPSPYYSRYRSRS
RGRGRGRGGGSGGSGGRGRG	sp|Q16629|SRSF7_HUMAN	72	91	-24.5164	0.000187	0.000574	ICGSRVRVELSTGMPRRSRF
RGRGRGRGGGSGGSGGRGRG	sp|Q16629|SRSF7_HUMAN	147	166	-24.5164	0.000187	0.000574	RSRSRGRRSRSASPRRSRSI
RGRGRGRGGGSGGSGGRGRG	sp|Q13595|TRA2A_HUMAN	228	247	-24.8443	0.000266	0.000799	GGGGRRRDSYYDRGYDRGYD
RGRGRGRGGGSGGSGGRGRG	sp|Q13595|TRA2A_HUMAN	230	249	-24.8443	0.000266	0.000799	GGRRRDSYYDRGYDRGYDRY
RGRGRGRGGGSGGSGGRGRG	sp|P09651|HNRNPA1_HUMAN	178	197	-25.0246	0.000321	0.000956	RKALSKQEMASASSSQRGRS
RGRGRGRGGGSGGSGGRGRG	sp|Q13595|TRA2A_HUMAN	142	161	-25.2623	0.000501	0.00148	YGPLSGVNVVYDQRTGRSRG
RGRGRGRGGGSGGSGGRGRG	sp|Q16629|SRSF7_HUMAN	2	21	-25.6803	0.000857	0.00241	SRYGRYGGETKVYVGNLGTG
RGRGRGRGGGSGGSGGRGRG	sp|P09651|HNRNPA1_HUMAN	206	225	-25.6803	0.000857	0.00241	RGGGFGGNDNFGRGGNFSGR
RGRGRGRGGGSGGSGGRGRG	sp|P09651|HNRNPA1_HUMAN	207	226	-25.6803	0.000857	0.00241	GGGFGGNDNFGRGGNFSGRG
RGRGRGRGGGSGGSGGRGRG	sp|P09651|HNRNPA1_HUMAN	209	228	-25.6803	0.000857	0.00241	GFGGNDNFGRGGNFSGRGGF
RGRGRGRGGGSGGSGGRGRG	sp|Q13595|TRA2A_HUMAN	224	243	-25.6803	0.000857	0.00241	GGGGGGGGRRRDSYYDRGYD
RGRGRGRGGGSGGSGGRGRG	sp|P09651|HNRNPA1_HUMAN	348	367	-25.7705	0.00107	0.00265	FAKPRNQGGYGGSSSSSSYG
RGRGRGRGGGSGGSGGRGRG	sp|P09651|HNRNPA1_HUMAN	198	217	-26.0984	0.00116	0.00265	GSGNFGGGRGGGFGGNDNFG
RGRGRGRGGGSGGSGGRGRG	sp|P09651|HNRNPA1_HUMAN	203	222	-26.0984	0.00116	0.00265	GGGRGGGFGGNDNFGRGGNF
RGRGRGRGGGSGGSGGRGRG	sp|Q13595|TRA2A_HUMAN	203	222	-26.0984	0.00116	0.00265	PTPGIYMGRPTHSGGGGGGG
RGRGRGRGGGSGGSGGRGRG	sp|P09651|HNRNPA1_HUMAN	205	224	-26.0984	0.00116	0.00265	GRGGGFGGNDNFGRGGNFSG
RGRGRGRGGGSGGSGGRGRG	sp|Q13595|TRA2A_HUMAN	206	225	-26.0984	0.00116	0.00265	GIYMGRPTHSGGGGGGGGGG
RGRGRGRGGGSGGSGGRGRG	sp|P09651|HNRNPA1_HUMAN	208	227	-26.0984	0.00116	0.00265	GGFGGNDNFGRGGNFSGRGG
RGRGRGRGGGSGGSGGRGRG	sp|P09651|HNRNPA1_HUMAN	217	236	-26.0984	0.00116	0.00265	GRGGNFSGRGGFGGSRGGGG
RGRGRGRGGGSGGSGGRGRG	sp|Q13595|TRA2A_HUMAN	221	240	-26.0984	0.00116	0.00265	GGGGGGGGGGGRRRDSYYDR
RGRGRGRGGGSGGSGGRGRG	sp|P09651|HNRNPA1_HUMAN	233	252	-26.0984	0.00116	0.00265	GGGGYGGSGDGYNGFGNDGG
RGRGRGRGGGSGGSGGRGRG	sp|P09651|HNRNPA1_HUMAN	235	254	-26.0984	0.00116	0.00265	GGYGGSGDGYNGFGNDGGYG
RGRGRGRGGGSGGSGGRGRG	sp|P09651|HNRNPA1_HUMAN	236	255	-26.0984	0.00116	0.00265	GYGGSGDGYNGFGNDGGYGG
RGRGRGRGGGSGGSGGRGRG	sp|P09651|HNRNPA1_HUMAN	242	261	-26.0984	0.00116	0.00265	DGYNGFGNDGGYGGGGPGYS
RGRGRGRGGGSGGSGGRGRG	sp|P09651|HNRNPA1_HUMAN	244	263	-26.0984	0.00116	0.00265	YNGFGNDGGYGGGGPGYSGG
RGRGRGRGGGSGGSGGRGRG	sp|P09651|HNRNPA1_HUMAN	252	271	-26.0984	0.00116	0.00265	GYGGGGPGYSGGSRGYGSGG
RGRGRGRGGGSGGSGGRGRG	sp|P09651|HNRNPA1_HUMAN	258	277	-26.0984	0.00116	0.00265	PGYSGGSRGYGSGGQGYGNQ
RGRGRGRGGGSGGSGGRGRG	sp|P09651|HNRNPA1_HUMAN	270	289	-26.0984	0.00116	0.00265	GGQGYGNQGSGYGGSGSYDS
RGRGRGRGGGSGGSGGRGRG	sp|P09651|HNRNPA1_HUMAN	277	296	-26.0984	0.00116	0.00265	QGSGYGGSGSYDSYNNGGGG
RGRGRGRGGGSGGSGGRGRG	sp|P09651|HNRNPA1_HUMAN	280	299	-26.0984	0.00116	0.00265	GYGGSGSYDSYNNGGGGGFG
RGRGRGRGGGSGGSGGRGRG	sp|P09651|HNRNPA1_HUMAN	285	304	-26.0984	0.00116	0.00265	GSYDSYNNGGGGGFGGGSGS
RGRGRGRGGGSGGSGGRGRG	sp|P09651|HNRNPA1_HUMAN	295	314	-26.0984	0.00116	0.00265	GGGFGGGSGSNFGGGGSYND
RGRGRGRGGGSGGSGGRGRG	sp|P09651|HNRNPA1_HUMAN	323	342	-26.0984	0.00116	0.00265	SNFGPMKGGNFGGRSSGPYG
RGRGRGRGGGSGGSGGRGRG	sp|P09651|HNRNPA1_HUMAN	186	205	-26.1885	0.00123	0.00265	MASASSSQRGRSGSGNFGGG
RGRGRGRGGGSGGSGGRGRG	sp|P09651|HNRNPA1_HUMAN	189	208	-26.1885	0.00123	0.00265	ASSSQRGRSGSGNFGGGRGG
RGRGRGRGGGSGGSGGRGRG	sp|Q13595|TRA2A_HUMAN	202	221	-26.1885	0.00123	0.00265	TPTPGIYMGRPTHSGGGGGG
RGRGRGRGGGSGGSGGRGRG	sp|Q13595|TRA2A_HUMAN	223	242	-26.1885	0.00123	0.00265	GGGGGGGGGRRRDSYYDRGY
RGRGRGRGGGSGGSGGRGRG	sp|P09651|HNRNPA1_HUMAN	271	290	-26.1885	0.00123	0.00265	GQGYGNQGSGYGGSGSYDSY
RGRGRGRGGGSGGSGGRGRG	sp|P09651|HNRNPA1_HUMAN	274	293	-26.1885	0.00123	0.00265	YGNQGSGYGGSGSYDSYNNG
RGRGRGRGGGSGGSGGRGRG	sp|P09651|HNRNPA1_HUMAN	279	298	-26.1885	0.00123	0.00265	SGYGGSGSYDSYNNGGGGGF
RGRGRGRGGGSGGSGGRGRG	sp|P09651|HNRNPA1_HUMAN	276	295	-26.2787	0.00126	0.00265	NQGSGYGGSGSYDSYNNGGG
RGRGRGRGGGSGGSGGRGRG	sp|Q13595|TRA2A_HUMAN	77	96	-31.1885	0.00126	0.00265	SHRRRSRSRSYTPEYRRRRS
RGRGRGRGGGSGGSGGRGRG	sp|Q16629|SRSF7_HUMAN	127	146	-31.1885	0.00126	0.00265	RSRSRSRSHSRSRGRRYSRS
RGRGRGRGGGSGGSGGRGRG	sp|Q13595|TRA2A_HUMAN	255	274	-31.1885	0.00126	0.00265	RYRRRSPSPYYSRYRSRSRS
RGRGRGRGGGSGGSGGRGRG	sp|Q13595|TRA2A_HUMAN	91	110	-31.6066	0.00129	0.00265	YRRRRSRSHSPMSNRRRHTG
RGRGRGRGGGSGGSGGRGRG	sp|Q16629|SRSF7_HUMAN	143	162	-31.6066	0.00129	0.00265	YSRSRSRSRGRRSRSASPRR
RGRGRGRGGGSGGSGGRGRG	sp|Q13595|TRA2A_HUMAN	35	54	-31.6967	0.0013	0.00265	GSRSPSRVSKHSESHSRSRS
RGRGRGRGGGSGGSGGRGRG	sp|Q13595|TRA2A_HUMAN	51	70	-31.6967	0.0013	0.00265	RSRSKSRSRSRRHSHRRYTR
RGRGRGRGGGSGGSGGRGRG	sp|Q16629|SRSF7_HUMAN	154	173	-31.6967	0.0013	0.00265	RSRSASPRRSRSISLRRSRS
RGRGRGRGGGSGGSGGRGRG	sp|Q16629|SRSF7_HUMAN	162	181	-31.6967	0.0013	0.00265	RSRSISLRRSRSASLRRSRS
RGRGRGRGGGSGGSGGRGRG	sp|Q16629|SRSF7_HUMAN	195	214	-31.6967	0.0013	0.00265	RSRSRSRSISRPRSSRSKSR
RGRGRGRGGGSGGSGGRGRG	sp|Q13595|TRA2A_HUMAN	257	276	-31.6967	0.0013	0.00265	RRRSPSPYYSRYRSRSRSRS
RGRGRGRGGGSGGSGGRGRG	sp|Q13595|TRA2A_HUMAN	173	192	-32.0246	0.00161	0.00325	SKEAMERANGMELDGRRIRV
RGRGRGRGGGSGGSGGRGRG	sp|Q13595|TRA2A_HUMAN	240	259	-32.0246	0.00161	0.00325	RGYDRGYDRYEDYDYRYRRR
RGRGRGRGGGSGGSGGRGRG	sp|Q13595|TRA2A_HUMAN	93	112	-32.1148	0.00174	0.00333	RRRSRSHSPMSNRRRHTGSR
RGRGRGRGGGSGGSGGRGRG	sp|Q16629|SRSF7_HUMAN	138	157	-32.1148	0.00174	0.00333	SRGRRYSRSRSRSRGRRSRS
RGRGRGRGGGSGGSGGRGRG	sp|Q16629|SRSF7_HUMAN	149	168	-32.1148	0.00174	0.00333	RSRGRRSRSASPRRSRSISL
RGRGRGRGGGSGGSGGRGRG	sp|Q16629|SRSF7_HUMAN	170	189	-32.1148	0.00174	0.00333	RSRSASLRRSRSGSIKGSRY
RGRGRGRGGGSGGSGGRGRG	sp|Q16629|SRSF7_HUMAN	214	233	-32.1148	0.00174	0.00333	RSPSPKRSRSPSGSPRRSAS
RGRGRGRGGGSGGSGGRGRG	sp|Q16629|SRSF7_HUMAN	218	237	-32.1148	0.00174	0.00333	PKRSRSPSGSPRRSASPERM
RGRGRGRGGGSGGSGGRGRG	sp|Q13595|TRA2A_HUMAN	33	52	-32.2049	0.00174	0.00333	RSGSRSPSRVSKHSESHSRS
RGRGRGRGGGSGGSGGRGRG	sp|Q13595|TRA2A_HUMAN	90	109	-32.2049	0.00174	0.00333	EYRRRRSRSHSPMSNRRRHT
RGRGRGRGGGSGGSGGRGRG	sp|P09651|HNRNPA1_HUMAN	140	159	-32.4426	0.00282	0.00535	RGSGKKRGFAFVTFDDHDSV
RGRGRGRGGGSGGSGGRGRG	sp|Q16629|SRSF7_HUMAN	174	193	-32.5328	0.00351	0.0065	ASLRRSRSGSIKGSRYFQSP
RGRGRGRGGGSGGSGGRGRG	sp|Q16629|SRSF7_HUMAN	177	196	-32.5328	0.00351	0.0065	RRSRSGSIKGSRYFQSPSRS
RGRGRGRGGGSGGSGGRGRG	sp|Q16629|SRSF7_HUMAN	179	198	-32.5328	0.00351	0.0065	SRSGSIKGSRYFQSPSRSRS
RGRGRGRGGGSGGSGGRGRG	sp|Q16629|SRSF7_HUMAN	181	200	-32.5328	0.00351	0.0065	SGSIKGSRYFQSPSRSRSRS
RGRGRGRGGGSGGSGGRGRG	sp|Q16629|SRSF7_HUMAN	6	25	-32.8607	0.00489	0.00874	RYGGETKVYVGNLGTGAGKG
RGRGRGRGGGSGGSGGRGRG	sp|Q16629|SRSF7_HUMAN	11	30	-32.8607	0.00489	0.00874	TKVYVGNLGTGAGKGELERA
RGRGRGRGGGSGGSGGRGRG	sp|Q16629|SRSF7_HUMAN	20	39	-32.8607	0.00489	0.00874	TGAGKGELERAFSYYGPLRT
RGRGRGRGGGSGGSGGRGRG	sp|Q13595|TRA2A_HUMAN	199	218	-32.8607	0.00489	0.00874	RAHTPTPGIYMGRPTHSGGG
RGRGRGRGGGSGGSGGRGRG	sp|P09651|HNRNPA1_HUMAN	320	339	-32.8607	0.00489	0.00874	NQSSNFGPMKGGNFGGRSSG
RGRGRGRGGGSGGSGGRGRG	sp|P09651|HNRNPA1_HUMAN	332	351	-32.8607	0.00489	0.00874	NFGGRSSGPYGGGGQYFAKP
RGRGRGRGGGSGGSGGRGRG	sp|Q16629|SRSF7_HUMAN	65	84	-32.9508	0.00614	0.0103	RGLDGKVICGSRVRVELSTG
RGRGRGRGGGSGGSGGRGRG	sp|P09651|HNRNPA1_HUMAN	353	372	-32.9508	0.00614	0.0103	NQGGYGGSSSSSSYGSGRRF
RGRGRGRGGGSGGSGGRGRG	sp|Q16629|SRSF7_HUMAN	8	27	-33.2787	0.00682	0.0103	GGETKVYVGNLGTGAGKGEL
RGRGRGRGGGSGGSGGRGRG	sp|Q16629|SRSF7_HUMAN	16	35	-33.2787	0.00682	0.0103	GNLGTGAGKGELERAFSYYG
RGRGRGRGGGSGGSGGRGRG	sp|Q16629|SRSF7_HUMAN	18	37	-33.2787	0.00682	0.0103	LGTGAGKGELERAFSYYGPL
RGRGRGRGGGSGGSGGRGRG	sp|P09651|HNRNPA1_HUMAN	191	210	-33.2787	0.00682	0.0103	SSQRGRSGSGNFGGGRGGGF
RGRGRGRGGGSGGSGGRGRG	sp|P09651|HNRNPA1_HUMAN	199	218	-33.2787	0.00682	0.0103	SGNFGGGRGGGFGGNDNFGR
RGRGRGRGGGSGGSGGRGRG	sp|Q13595|TRA2A_HUMAN	201	220	-33.2787	0.00682	0.0103	HTPTPGIYMGRPTHSGGGGG
RGRGRGRGGGSGGSGGRGRG	sp|P09651|HNRNPA1_HUMAN	201	220	-33.2787	0.00682	0.0103	NFGGGRGGGFGGNDNFGRGG
RGRGRGRGGGSGGSGGRGRG	sp|Q13595|TRA2A_HUMAN	204	223	-33.2787	0.00682	0.0103	TPGIYMGRPTHSGGGGGGGG
RGRGRGRGGGSGGSGGRGRG	sp|P09651|HNRNPA1_HUMAN	211	230	-33.2787	0.00682	0.0103	GGNDNFGRGGNFSGRGGFGG
RGRGRGRGGGSGGSGGRGRG	sp|P09651|HNRNPA1_HUMAN	220	239	-33.2787	0.00682	0.0103	GNFSGRGGFGGSRGGGGYGG
RGRGRGRGGGSGGSGGRGRG	sp|P09651|HNRNPA1_HUMAN	239	258	-33.2787	0.00682	0.0103	GSGDGYNGFGNDGGYGGGGP
RGRGRGRGGGSGGSGGRGRG	sp|P09651|HNRNPA1_HUMAN	241	260	-33.2787	0.00682	0.0103	GDGYNGFGNDGGYGGGGPGY
RGRGRGRGGGSGGSGGRGRG	sp|P09651|HNRNPA1_HUMAN	246	265	-33.2787	0.00682	0.0103	GFGNDGGYGGGGPGYSGGSR
RGRGRGRGGGSGGSGGRGRG	sp|P09651|HNRNPA1_HUMAN	250	269	-33.2787	0.00682	0.0103	DGGYGGGGPGYSGGSRGYGS
RGRGRGRGGGSGGSGGRGRG	sp|P09651|HNRNPA1_HUMAN	253	272	-33.2787	0.00682	0.0103	YGGGGPGYSGGSRGYGSGGQ
RGRGRGRGGGSGGSGGRGRG	sp|P09651|HNRNPA1_HUMAN	255	274	-33.2787	0.00682	0.0103	GGGPGYSGGSRGYGSGGQGY
RGRGRGRGGGSGGSGGRGRG	sp|P09651|HNRNPA1_HUMAN	264	283	-33.2787	0.00682	0.0103	SRGYGSGGQGYGNQGSGYGG
RGRGRGRGGGSGGSGGRGRG	sp|P09651|HNRNPA1_HUMAN	267	286	-33.2787	0.00682	0.0103	YGSGGQGYGNQGSGYGGSGS
RGRGRGRGGGSGGSGGRGRG	sp|P09651|HNRNPA1_HUMAN	275	294	-33.2787	0.00682	0.0103	GNQGSGYGGSGSYDSYNNGG
RGRGRGRGGGSGGSGGRGRG	sp|P09651|HNRNPA1_HUMAN	278	297	-33.2787	0.00682	0.0103	GSGYGGSGSYDSYNNGGGGG
RGRGRGRGGGSGGSGGRGRG	sp|P09651|HNRNPA1_HUMAN	281	300	-33.2787	0.00682	0.0103	YGGSGSYDSYNNGGGGGFGG
RGRGRGRGGGSGGSGGRGRG	sp|P09651|HNRNPA1_HUMAN	287	306	-33.2787	0.00682	0.0103	YDSYNNGGGGGFGGGSGSNF
RGRGRGRGGGSGGSGGRGRG	sp|P09651|HNRNPA1_HUMAN	299	318	-33.2787	0.00682	0.0103	GGGSGSNFGGGGSYNDFGNY
RGRGRGRGGGSGGSGGRGRG	sp|P09651|HNRNPA1_HUMAN	300	319	-33.2787	0.00682	0.0103	GGSGSNFGGGGSYNDFGNYN
RGRGRGRGGGSGGSGGRGRG	sp|P09651|HNRNPA1_HUMAN	302	321	-33.2787	0.00682	0.0103	SGSNFGGGGSYNDFGNYNNQ
RGRGRGRGGGSGGSGGRGRG	sp|P09651|HNRNPA1_HUMAN	326	345	-33.2787	0.00682	0.0103	GPMKGGNFGGRSSGPYGGGG
RGRGRGRGGGSGGSGGRGRG	sp|P09651|HNRNPA1_HUMAN	331	350	-33.2787	0.00682	0.0103	GNFGGRSSGPYGGGGQYFAK
RGRGRGRGGGSGGSGGRGRG	sp|P09651|HNRNPA1_HUMAN	341	360	-33.2787	0.00682	0.0103	YGGGGQYFAKPRNQGGYGGS
RGRGRGRGGGSGGSGGRGRG	sp|P09651|HNRNPA1_HUMAN	344	363	-33.2787	0.00682	0.0103	GGQYFAKPRNQGGYGGSSSS
RGRGRGRGGGSGGSGGRGRG	sp|P09651|HNRNPA1_HUMAN	213	232	-33.3689	0.00746	0.0109	NDNFGRGGNFSGRGGFGGSR
RGRGRGRGGGSGGSGGRGRG	sp|P09651|HNRNPA1_HUMAN	269	288	-33.3689	0.00746	0.0109	SGGQGYGNQGSGYGGSGSYD
RGRGRGRGGGSGGSGGRGRG	sp|P09651|HNRNPA1_HUMAN	273	292	-33.3689	0.00746	0.0109	GYGNQGSGYGGSGSYDSYNN
RGRGRGRGGGSGGSGGRGRG	sp|P09651|HNRNPA1_HUMAN	301	320	-33.3689	0.00746	0.0109	GSGSNFGGGGSYNDFGNYNN
RGRGRGRGGGSGGSGGRGRG	sp|P09651|HNRNPA1_HUMAN	324	343	-33.3689	0.00746	0.0109	NFGPMKGGNFGGRSSGPYGG
RGRGRGRGGGSGGSGGRGRG	sp|P09651|HNRNPA1_HUMAN	347	366	-33.3689	0.00746	0.0109	YFAKPRNQGGYGGSSSSSSY
RGRGRGRGGGSGGSGGRGRG	sp|P09651|HNRNPA1_HUMAN	351	370	-33.459	0.00761	0.0109	PRNQGGYGGSSSSSSYGSGR
RGRGRGRGGGSGGSGGRGRG	sp|Q13595|TRA2A_HUMAN	81	100	-38.7869	0.00765	0.0109	RSRSRSYTPEYRRRRSRSHS
RGRGRGRGGGSGGSGGRGRG	sp|Q13595|TRA2A_HUMAN	89	108	-38.7869	0.00765	0.0109	PEYRRRRSRSHSPMSNRRRH
RGRGRGRGGGSGGSGGRGRG	sp|Q13595|TRA2A_HUMAN	251	270	-38.7869	0.00765	0.0109	DYDYRYRRRSPSPYYSRYRS
RGRGRGRGGGSGGSGGRGRG	sp|Q16629|SRSF7_HUMAN	139	158	-39.2049	0.00842	0.0109	RGRRYSRSRSRSRGRRSRSA
RGRGRGRGGGSGGSGGRGRG	sp|Q16629|SRSF7_HUMAN	141	160	-39.2049	0.00842	0.0109	RRYSRSRSRSRGRRSRSASP
RGRGRGRGGGSGGSGGRGRG	sp|Q16629|SRSF7_HUMAN	151	170	-39.2049	0.00842	0.0109	RGRRSRSASPRRSRSISLRR
RGRGRGRGGGSGGSGGRGRG	sp|Q16629|SRSF7_HUMAN	172	191	-39.2049	0.00842	0.0109	RSASLRRSRSGSIKGSRYFQ
RGRGRGRGGGSGGSGGRGRG	sp|Q13595|TRA2A_HUMAN	232	251	-39.2049	0.00842	0.0109	RRRDSYYDRGYDRGYDRYED
RGRGRGRGGGSGGSGGRGRG	sp|Q13595|TRA2A_HUMAN	242	261	-39.2049	0.00842	0.0109	YDRGYDRYEDYDYRYRRRSP
RGRGRGRGGGSGGSGGRGRG	sp|Q13595|TRA2A_HUMAN	37	56	-39.2951	0.00856	0.0109	RSPSRVSKHSESHSRSRSKS
RGRGRGRGGGSGGSGGRGRG	sp|Q13595|TRA2A_HUMAN	41	60	-39.2951	0.00856	0.0109	RVSKHSESHSRSRSKSRSRS
RGRGRGRGGGSGGSGGRGRG	sp|Q13595|TRA2A_HUMAN	61	80	-39.2951	0.00856	0.0109	RRHSHRRYTRSRSHSHSHRR
RGRGRGRGGGSGGSGGRGRG	sp|Q13595|TRA2A_HUMAN	62	81	-39.2951	0.00856	0.0109	RHSHRRYTRSRSHSHSHRRR
RGRGRGRGGGSGGSGGRGRG	sp|Q13595|TRA2A_HUMAN	63	82	-39.2951	0.00856	0.0109	HSHRRYTRSRSHSHSHRRRS
RGRGRGRGGGSGGSGGRGRG	sp|Q13595|TRA2A_HUMAN	64	83	-39.2951	0.00856	0.0109	SHRRYTRSRSHSHSHRRRSR
RGRGRGRGGGSGGSGGRGRG	sp|Q13595|TRA2A_HUMAN	65	84	-39.2951	0.00856	0.0109	HRRYTRSRSHSHSHRRRSRS
RGRGRGRGGGSGGSGGRGRG	sp|Q13595|TRA2A_HUMAN	67	86	-39.2951	0.00856	0.0109	RYTRSRSHSHSHRRRSRSRS
RGRGRGRGGGSGGSGGRGRG	sp|Q13595|TRA2A_HUMAN	76	95	-39.2951	0.00856	0.0109	HSHRRRSRSRSYTPEYRRRR
RGRGRGRGGGSGGSGGRGRG	sp|Q13595|TRA2A_HUMAN	88	107	-39.2951	0.00856	0.0109	TPEYRRRRSRSHSPMSNRRR
RGRGRGRGGGSGGSGGRGRG	sp|Q16629|SRSF7_HUMAN	115	134	-39.2951	0.00856	0.0109	YAYDCHRYSRRRRSRSRSRS
RGRGRGRGGGSGGSGGRGRG	sp|Q16629|SRSF7_HUMAN	119	138	-39.2951	0.00856	0.0109	CHRYSRRRRSRSRSRSHSRS
RGRGRGRGGGSGGSGGRGRG	sp|Q16629|SRSF7_HUMAN	124	143	-39.2951	0.00856	0.0109	RRRRSRSRSRSHSRSRGRRY
RGRGRGRGGGSGGSGGRGRG	sp|Q16629|SRSF7_HUMAN	152	171	-39.2951	0.00856	0.0109	GRRSRSASPRRSRSISLRRS
RGRGRGRGGGSGGSGGRGRG	sp|Q16629|SRSF7_HUMAN	160	179	-39.2951	0.00856	0.0109	PRRSRSISLRRSRSASLRRS
RGRGRGRGGGSGGSGGRGRG	sp|Q16629|SRSF7_HUMAN	189	208	-39.2951	0.00856	0.0109	YFQSPSRSRSRSRSISRPRS
RGRGRGRGGGSGGSGGRGRG	sp|Q16629|SRSF7_HUMAN	191	210	-39.2951	0.00856	0.0109	QSPSRSRSRSRSISRPRSSR
RGRGRGRGGGSGGSGGRGRG	sp|Q16629|SRSF7_HUMAN	199	218	-39.2951	0.00856	0.0109	RSRSISRPRSSRSKSRSPSP
RGRGRGRGGGSGGSGGRGRG	sp|Q16629|SRSF7_HUMAN	201	220	-39.2951	0.00856	0.0109	RSISRPRSSRSKSRSPSPKR
RGRGRGRGGGSGGSGGRGRG	sp|Q16629|SRSF7_HUMAN	204	223	-39.2951	0.00856	0.0109	SRPRSSRSKSRSPSPKRSRS
RGRGRGRGGGSGGSGGRGRG	sp|Q13595|TRA2A_HUMAN	263	282	-39.2951	0.00856	0.0109	PYYSRYRSRSRSRSYSPRRY
RGRGRGRGGGSGGSGGRGRG	sp|P09651|HNRNPA1_HUMAN	37	56	-39.623	0.0129	0.0154	WGTLTDCVVMRDPNTKRSRG
RGRGRGRGGGSGGSGGRGRG	sp|P09651|HNRNPA1_HUMAN	47	66	-39.623	0.0129	0.0154	RDPNTKRSRGFGFVTYATVE
RGRGRGRGGGSGGSGGRGRG	sp|P09651|HNRNPA1_HUMAN	49	68	-39.623	0.0129	0.0154	PNTKRSRGFGFVTYATVEEV
RGRGRGRGGGSGGSGGRGRG	sp|P09651|HNRNPA1_HUMAN	51	70	-39.623	0.0129	0.0154	TKRSRGFGFVTYATVEEVDA
RGRGRGRGGGSGGSGGRGRG	sp|P09651|HNRNPA1_HUMAN	53	72	-39.623	0.0129	0.0154	RSRGFGFVTYATVEEVDAAM
RGRGRGRGGGSGGSGGRGRG	sp|Q16629|SRSF7_HUMAN	58	77	-39.623	0.0129	0.0154	RDAEDAVRGLDGKVICGSRV
RGRGRGRGGGSGGSGGRGRG	sp|Q16629|SRSF7_HUMAN	60	79	-39.623	0.0129	0.0154	AEDAVRGLDGKVICGSRVRV
RGRGRGRGGGSGGSGGRGRG	sp|Q13595|TRA2A_HUMAN	103	122	-39.623	0.0129	0.0154	SNRRRHTGSRANPDPNTCLG
RGRGRGRGGGSGGSGGRGRG	sp|Q13595|TRA2A_HUMAN	105	124	-39.623	0.0129	0.0154	RRRHTGSRANPDPNTCLGVF
RGRGRGRGGGSGGSGGRGRG	sp|Q16629|SRSF7_HUMAN	105	124	-39.623	0.0129	0.0154	RCYECGEKGHYAYDCHRYSR
RGRGRGRGGGSGGSGGRGRG	sp|P09651|HNRNPA1_HUMAN	122	141	-39.623	0.0129	0.0154	RDYFEQYGKIEVIEIMTDRG
RGRGRGRGGGSGGSGGRGRG	sp|Q13595|TRA2A_HUMAN	154	173	-39.623	0.0129	0.0154	QRTGRSRGFAFVYFERIDDS
RGRGRGRGGGSGGSGGRGRG	sp|Q13595|TRA2A_HUMAN	156	175	-39.623	0.0129	0.0154	TGRSRGFAFVYFERIDDSKE
RGRGRGRGGGSGGSGGRGRG	sp|Q13595|TRA2A_HUMAN	175	194	-39.623	0.0129	0.0154	EAMERANGMELDGRRIRVDY
RGRGRGRGGGSGGSGGRGRG	sp|Q13595|TRA2A_HUMAN	195	214	-39.623	0.0129	0.0154	SITKRAHTPTPGIYMGRPTH
RGRGRGRGGGSGGSGGRGRG	sp|Q13595|TRA2A_HUMAN	234	253	-39.623	0.0129	0.0154	RDSYYDRGYDRGYDRYEDYD
RGRGRGRGGGSGGSGGRGRG	sp|Q13595|TRA2A_HUMAN	238	257	-39.623	0.0129	0.0154	YDRGYDRGYDRYEDYDYRYR
RGRGRGRGGGSGGSGGRGRG	sp|Q13595|TRA2A_HUMAN	21	40	-39.7131	0.0146	0.0166	PTGTPARVKSESRSGSRSPS
RGRGRGRGGGSGGSGGRGRG	sp|Q13595|TRA2A_HUMAN	23	42	-39.7131	0.0146	0.0166	GTPARVKSESRSGSRSPSRV
RGRGRGRGGGSGGSGGRGRG	sp|Q13595|TRA2A_HUMAN	27	46	-39.7131	0.0146	0.0166	RVKSESRSGSRSPSRVSKHS
RGRGRGRGGGSGGSGGRGRG	sp|Q16629|SRSF7_HUMAN	76	95	-39.7131	0.0146	0.0166	RVRVELSTGMPRRSRFDRPP
RGRGRGRGGGSGGSGGRGRG	sp|P09651|HNRNPA1_HUMAN	82	101	-39.7131	0.0146	0.0166	RVVEPKRAVSREDSQRPGAH
RGRGRGRGGGSGGSGGRGRG	sp|Q13595|TRA2A_HUMAN	101	120	-39.7131	0.0146	0.0166	PMSNRRRHTGSRANPDPNTC
RGRGRGRGGGSGGSGGRGRG	sp|Q16629|SRSF7_HUMAN	126	145	-39.7131	0.0146	0.0166	RRSRSRSRSHSRSRGRRYSR
RGRGRGRGGGSGGSGGRGRG	sp|Q16629|SRSF7_HUMAN	140	159	-39.7131	0.0146	0.0166	GRRYSRSRSRSRGRRSRSAS
RGRGRGRGGGSGGSGGRGRG	sp|Q13595|TRA2A_HUMAN	163	182	-39.7131	0.0146	0.0166	AFVYFERIDDSKEAMERANG
RGRGRGRGGGSGGSGGRGRG	sp|Q16629|SRSF7_HUMAN	168	187	-39.7131	0.0146	0.0166	LRRSRSASLRRSRSGSIKGS
RGRGRGRGGGSGGSGGRGRG	sp|Q16629|SRSF7_HUMAN	183	202	-39.7131	0.0146	0.0166	SIKGSRYFQSPSRSRSRSRS
RGRGRGRGGGSGGSGGRGRG	sp|Q16629|SRSF7_HUMAN	212	231	-39.7131	0.0146	0.0166	KSRSPSPKRSRSPSGSPRRS
RGRGRGRGGGSGGSGGRGRG	sp|Q16629|SRSF7_HUMAN	1	20	-40.041	0.0225	0.0248	MSRYGRYGGETKVYVGNLGT
RGRGRGRGGGSGGSGGRGRG	sp|Q16629|SRSF7_HUMAN	13	32	-40.041	0.0225	0.0248	VYVGNLGTGAGKGELERAFS
RGRGRGRGGGSGGSGGRGRG	sp|P09651|HNRNPA1_HUMAN	124	143	-40.041	0.0225	0.0248	YFEQYGKIEVIEIMTDRGSG
RGRGRGRGGGSGGSGGRGRG	sp|P09651|HNRNPA1_HUMAN	128	147	-40.041	0.0225	0.0248	YGKIEVIEIMTDRGSGKKRG
RGRGRGRGGGSGGSGGRGRG	sp|P09651|HNRNPA1_HUMAN	136	155	-40.041	0.0225	0.0248	IMTDRGSGKKRGFAFVTFDD
RGRGRGRGGGSGGSGGRGRG	sp|P09651|HNRNPA1_HUMAN	138	157	-40.041	0.0225	0.0248	TDRGSGKKRGFAFVTFDDHD
RGRGRGRGGGSGGSGGRGRG	sp|Q13595|TRA2A_HUMAN	140	159	-40.041	0.0225	0.0248	SRYGPLSGVNVVYDQRTGRS
RGRGRGRGGGSGGSGGRGRG	sp|Q13595|TRA2A_HUMAN	227	246	-40.041	0.0225	0.0248	GGGGGRRRDSYYDRGYDRGY
RGRGRGRGGGSGGSGGRGRG	sp|P09651|HNRNPA1_HUMAN	318	337	-40.041	0.0225	0.0248	YNNQSSNFGPMKGGNFGGRS
RGRGRGRGGGSGGSGGRGRG	sp|Q13595|TRA2A_HUMAN	6	25	-40.1311	0.0275	0.0292	ENNFEGRESRSQSKSPTGTP
RGRGRGRGGGSGGSGGRGRG	sp|Q13595|TRA2A_HUMAN	8	27	-40.1311	0.0275	0.0292	NFEGRESRSQSKSPTGTPAR
RGRGRGRGGGSGGSGGRGRG	sp|P09651|HNRNPA1_HUMAN	12	31	-40.1311	0.0275	0.0292	QLRKLFIGGLSFETTDESLR
RGRGRGRGGGSGGSGGRGRG	sp|Q16629|SRSF7_HUMAN	22	41	-40.1311	0.0275	0.0292	AGKGELERAFSYYGPLRTVW
RGRGRGRGGGSGGSGGRGRG	sp|P09651|HNRNPA1_HUMAN	41	60	-40.1311	0.0275	0.0292	TDCVVMRDPNTKRSRGFGFV
RGRGRGRGGGSGGSGGRGRG	sp|Q16629|SRSF7_HUMAN	62	81	-40.1311	0.0275	0.0292	DAVRGLDGKVICGSRVRVEL
RGRGRGRGGGSGGSGGRGRG	sp|Q16629|SRSF7_HUMAN	69	88	-40.1311	0.0275	0.0292	GKVICGSRVRVELSTGMPRR
RGRGRGRGGGSGGSGGRGRG	sp|Q13595|TRA2A_HUMAN	117	136	-40.1311	0.0275	0.0292	PNTCLGVFGLSLYTTERDLR
RGRGRGRGGGSGGSGGRGRG	sp|Q13595|TRA2A_HUMAN	136	155	-40.1311	0.0275	0.0292	REVFSRYGPLSGVNVVYDQR
RGRGRGRGGGSGGSGGRGRG	sp|Q13595|TRA2A_HUMAN	149	168	-40.1311	0.0275	0.0292	NVVYDQRTGRSRGFAFVYFE
RGRGRGRGGGSGGSGGRGRG	sp|Q16629|SRSF7_HUMAN	171	190	-40.1311	0.0275	0.0292	SRSASLRRSRSGSIKGSRYF
RGRGRGRGGGSGGSGGRGRG	sp|Q16629|SRSF7_HUMAN	7	26	-40.459	0.032	0.0318	YGGETKVYVGNLGTGAGKGE
RGRGRGRGGGSGGSGGRGRG	sp|Q16629|SRSF7_HUMAN	14	33	-40.459	0.032	0.0318	YVGNLGTGAGKGELERAFSY
RGRGRGRGGGSGGSGGRGRG	sp|P09651|HNRNPA1_HUMAN	257	276	-40.459	0.032	0.0318	GPGYSGGSRGYGSGGQGYGN
RGRGRGRGGGSGGSGGRGRG	sp|P09651|HNRNPA1_HUMAN	260	279	-40.459	0.032	0.0318	YSGGSRGYGSGGQGYGNQGS
RGRGRGRGGGSGGSGGRGRG	sp|P09651|HNRNPA1_HUMAN	262	281	-40.459	0.032	0.0318	GGSRGYGSGGQGYGNQGSGY
RGRGRGRGGGSGGSGGRGRG	sp|P09651|HNRNPA1_HUMAN	272	291	-40.459	0.032	0.0318	QGYGNQGSGYGGSGSYDSYN
RGRGRGRGGGSGGSGGRGRG	sp|P09651|HNRNPA1_HUMAN	283	302	-40.459	0.032	0.0318	GSGSYDSYNNGGGGGFGGGS
RGRGRGRGGGSGGSGGRGRG	sp|P09651|HNRNPA1_HUMAN	297	316	-40.459	0.032	0.0318	GFGGGSGSNFGGGGSYNDFG
RGRGRGRGGGSGGSGGRGRG	sp|P09651|HNRNPA1_HUMAN	307	326	-40.459	0.032	0.0318	GGGGSYNDFGNYNNQSSNFG
RGRGRGRGGGSGGSGGRGRG	sp|P09651|HNRNPA1_HUMAN	315	334	-40.459	0.032	0.0318	FGNYNNQSSNFGPMKGGNFG
RGRGRGRGGGSGGSGGRGRG	sp|P09651|HNRNPA1_HUMAN	319	338	-40.459	0.032	0.0318	NNQSSNFGPMKGGNFGGRSS
RGRGRGRGGGSGGSGGRGRG	sp|P09651|HNRNPA1_HUMAN	322	341	-40.459	0.032	0.0318	SSNFGPMKGGNFGGRSSGPY
RGRGRGRGGGSGGSGGRGRG	sp|P09651|HNRNPA1_HUMAN	329	348	-40.459	0.032	0.0318	KGGNFGGRSSGPYGGGGQYF
RGRGRGRGGGSGGSGGRGRG	sp|P09651|HNRNPA1_HUMAN	333	352	-40.459	0.032	0.0318	FGGRSSGPYGGGGQYFAKPR
RGRGRGRGGGSGGSGGRGRG	sp|P09651|HNRNPA1_HUMAN	337	356	-40.459	0.032	0.0318	SSGPYGGGGQYFAKPRNQGG
RGRGRGRGGGSGGSGGRGRG	sp|P09651|HNRNPA1_HUMAN	338	357	-40.459	0.032	0.0318	SGPYGGGGQYFAKPRNQGGY
RGRGRGRGGGSGGSGGRGRG	sp|P09651|HNRNPA1_HUMAN	339	358	-40.459	0.032	0.0318	GPYGGGGQYFAKPRNQGGYG
RGRGRGRGGGSGGSGGRGRG	sp|P09651|HNRNPA1_HUMAN	340	359	-40.459	0.032	0.0318	PYGGGGQYFAKPRNQGGYGG
RGRGRGRGGGSGGSGGRGRG	sp|P09651|HNRNPA1_HUMAN	342	361	-40.459	0.032	0.0318	GGGGQYFAKPRNQGGYGGSS
RGRGRGRGGGSGGSGGRGRG	sp|P09651|HNRNPA1_HUMAN	132	151	-40.5492	0.0359	0.0349	EVIEIMTDRGSGKKRGFAFV
RGRGRGRGGGSGGSGGRGRG	sp|Q13595|TRA2A_HUMAN	146	165	-40.5492	0.0359	0.0349	SGVNVVYDQRTGRSRGFAFV
RGRGRGRGGGSGGSGGRGRG	sp|P09651|HNRNPA1_HUMAN	181	200	-40.5492	0.0359	0.0349	LSKQEMASASSSQRGRSGSG
RGRGRGRGGGSGGSGGRGRG	sp|P09651|HNRNPA1_HUMAN	184	203	-40.5492	0.0359	0.0349	QEMASASSSQRGRSGSGNFG
RGRGRGRGGGSGGSGGRGRG	sp|P09651|HNRNPA1_HUMAN	187	206	-40.5492	0.0359	0.0349	ASASSSQRGRSGSGNFGGGR
RGRGRGRGGGSGGSGGRGRG	sp|P09651|HNRNPA1_HUMAN	309	328	-40.5492	0.0359	0.0349	GGSYNDFGNYNNQSSNFGPM
RGRGRGRGGGSGGSGGRGRG	sp|P09651|HNRNPA1_HUMAN	19	38	-40.6393	0.0365	0.0349	GGLSFETTDESLRSHFEQWG
RGRGRGRGGGSGGSGGRGRG	sp|Q13595|TRA2A_HUMAN	49	68	-46.3852	0.0373	0.0349	HSRSRSKSRSRSRRHSHRRY
RGRGRGRGGGSGGSGGRGRG	sp|Q13595|TRA2A_HUMAN	53	72	-46.3852	0.0373	0.0349	RSKSRSRSRRHSHRRYTRSR
RGRGRGRGGGSGGSGGRGRG	sp|Q13595|TRA2A_HUMAN	55	74	-46.3852	0.0373	0.0349	KSRSRSRRHSHRRYTRSRSH
RGRGRGRGGGSGGSGGRGRG	sp|Q13595|TRA2A_HUMAN	57	76	-46.3852	0.0373	0.0349	RSRSRRHSHRRYTRSRSHSH
RGRGRGRGGGSGGSGGRGRG	sp|Q13595|TRA2A_HUMAN	66	85	-46.3852	0.0373	0.0349	RRYTRSRSHSHSHRRRSRSR
RGRGRGRGGGSGGSGGRGRG	sp|Q16629|SRSF7_HUMAN	74	93	-46.3852	0.0373	0.0349	GSRVRVELSTGMPRRSRFDR
RGRGRGRGGGSGGSGGRGRG	sp|Q13595|TRA2A_HUMAN	75	94	-46.3852	0.0373	0.0349	SHSHRRRSRSRSYTPEYRRR
RGRGRGRGGGSGGSGGRGRG	sp|Q16629|SRSF7_HUMAN	87	106	-46.3852	0.0373	0.0349	RRSRFDRPPARRPFDPNDRC
RGRGRGRGGGSGGSGGRGRG	sp|Q16629|SRSF7_HUMAN	156	175	-46.3852	0.0373	0.0349	RSASPRRSRSISLRRSRSAS
RGRGRGRGGGSGGSGGRGRG	sp|Q16629|SRSF7_HUMAN	164	183	-46.3852	0.0373	0.0349	RSISLRRSRSASLRRSRSGS
RGRGRGRGGGSGGSGGRGRG	sp|Q16629|SRSF7_HUMAN	193	212	-46.3852	0.0373	0.0349	PSRSRSRSRSISRPRSSRSK
RGRGRGRGGGSGGSGGRGRG	sp|Q16629|SRSF7_HUMAN	197	216	-46.3852	0.0373	0.0349	RSRSRSISRPRSSRSKSRSP
RGRGRGRGGGSGGSGGRGRG	sp|Q13595|TRA2A_HUMAN	9	28	-46.8033	0.0479	0.0399	FEGRESRSQSKSPTGTPARV
RGRGRGRGGGSGGSGGRGRG	sp|Q13595|TRA2A_HUMAN	11	30	-46.8033	0.0479	0.0399	GRESRSQSKSPTGTPARVKS
RGRGRGRGGGSGGSGGRGRG	sp|Q13595|TRA2A_HUMAN	15	34	-46.8033	0.0479	0.0399	RSQSKSPTGTPARVKSESRS
RGRGRGRGGGSGGSGGRGRG	sp|P09651|HNRNPA1_HUMAN	29	48	-46.8033	0.0479	0.0399	SLRSHFEQWGTLTDCVVMRD
RGRGRGRGGGSGGSGGRGRG	sp|P09651|HNRNPA1_HUMAN	31	50	-46.8033	0.0479	0.0399	RSHFEQWGTLTDCVVMRDPN
RGRGRGRGGGSGGSGGRGRG	sp|Q16629|SRSF7_HUMAN	40	59	-46.8033	0.0479	0.0399	VWIARNPPGFAFVEFEDPRD
RGRGRGRGGGSGGSGGRGRG	sp|Q16629|SRSF7_HUMAN	70	89	-46.8033	0.0479	0.0399	KVICGSRVRVELSTGMPRRS
RGRGRGRGGGSGGSGGRGRG	sp|P09651|HNRNPA1_HUMAN	76	95	-46.8033	0.0479	0.0399	PHKVDGRVVEPKRAVSREDS
RGRGRGRGGGSGGSGGRGRG	sp|Q16629|SRSF7_HUMAN	81	100	-46.8033	0.0479	0.0399	LSTGMPRRSRFDRPPARRPF
RGRGRGRGGGSGGSGGRGRG	sp|P09651|HNRNPA1_HUMAN	88	107	-46.8033	0.0479	0.0399	RAVSREDSQRPGAHLTVKKI
RGRGRGRGGGSGGSGGRGRG	sp|Q16629|SRSF7_HUMAN	91	110	-46.8033	0.0479	0.0399	FDRPPARRPFDPNDRCYECG
RGRGRGRGGGSGGSGGRGRG	sp|Q16629|SRSF7_HUMAN	93	112	-46.8033	0.0479	0.0399	RPPARRPFDPNDRCYECGEK
RGRGRGRGGGSGGSGGRGRG	sp|Q13595|TRA2A_HUMAN	95	114	-46.8033	0.0479	0.0399	RSRSHSPMSNRRRHTGSRAN
RGRGRGRGGGSGGSGGRGRG	sp|Q16629|SRSF7_HUMAN	103	122	-46.8033	0.0479	0.0399	NDRCYECGEKGHYAYDCHRY
RGRGRGRGGGSGGSGGRGRG	sp|Q13595|TRA2A_HUMAN	106	125	-46.8033	0.0479	0.0399	RRHTGSRANPDPNTCLGVFG
RGRGRGRGGGSGGSGGRGRG	sp|Q16629|SRSF7_HUMAN	108	127	-46.8033	0.0479	0.0399	ECGEKGHYAYDCHRYSRRRR
RGRGRGRGGGSGGSGGRGRG	sp|Q16629|SRSF7_HUMAN	109	128	-46.8033	0.0479	0.0399	CGEKGHYAYDCHRYSRRRRS
RGRGRGRGGGSGGSGGRGRG	sp|Q13595|TRA2A_HUMAN	139	158	-46.8033	0.0479	0.0399	FSRYGPLSGVNVVYDQRTGR
RGRGRGRGGGSGGSGGRGRG	sp|Q13595|TRA2A_HUMAN	153	172	-46.8033	0.0479	0.0399	DQRTGRSRGFAFVYFERIDD
RGRGRGRGGGSGGSGGRGRG	sp|Q13595|TRA2A_HUMAN	158	177	-46.8033	0.0479	0.0399	RSRGFAFVYFERIDDSKEAM
RGRGRGRGGGSGGSGGRGRG	sp|P09651|HNRNPA1_HUMAN	176	195	-46.8033	0.0479	0.0399	EVRKALSKQEMASASSSQRG
RGRGRGRGGGSGGSGGRGRG	sp|Q16629|SRSF7_HUMAN	178	197	-46.8033	0.0479	0.0399	RSRSGSIKGSRYFQSPSRSR
RGRGRGRGGGSGGSGGRGRG	sp|Q13595|TRA2A_HUMAN	187	206	-46.8033	0.0479	0.0399	GRRIRVDYSITKRAHTPTPG
RGRGRGRGGGSGGSGGRGRG	sp|Q13595|TRA2A_HUMAN	189	208	-46.8033	0.0479	0.0399	RIRVDYSITKRAHTPTPGIY
RGRGRGRGGGSGGSGGRGRG	sp|Q13595|TRA2A_HUMAN	193	212	-46.8033	0.0479	0.0399	DYSITKRAHTPTPGIYMGRP
RGRGRGRGGGSGGSGGRGRG	sp|Q13595|TRA2A_HUMAN	244	263	-46.8033	0.0479	0.0399	RGYDRYEDYDYRYRRRSPSP
RGRGRGRGGGSGGSGGRGRG	sp|Q13595|TRA2A_HUMAN	25	44	-46.8934	0.0498	0.0399	PARVKSESRSGSRSPSRVSK
RGRGRGRGGGSGGSGGRGRG	sp|Q13595|TRA2A_HUMAN	39	58	-46.8934	0.0498	0.0399	PSRVSKHSESHSRSRSKSRS
RGRGRGRGGGSGGSGGRGRG	sp|Q13595|TRA2A_HUMAN	43	62	-46.8934	0.0498	0.0399	SKHSESHSRSRSKSRSRSRR
RGRGRGRGGGSGGSGGRGRG	sp|Q13595|TRA2A_HUMAN	45	64	-46.8934	0.0498	0.0399	HSESHSRSRSKSRSRSRRHS
RGRGRGRGGGSGGSGGRGRG	sp|Q13595|TRA2A_HUMAN	47	66	-46.8934	0.0498	0.0399	ESHSRSRSKSRSRSRRHSHR
RGRGRGRGGGSGGSGGRGRG	sp|Q13595|TRA2A_HUMAN	54	73	-46.8934	0.0498	0.0399	SKSRSRSRRHSHRRYTRSRS
RGRGRGRGGGSGGSGGRGRG	sp|Q13595|TRA2A_HUMAN	60	79	-46.8934	0.0498	0.0399	SRRHSHRRYTRSRSHSHSHR
RGRGRGRGGGSGGSGGRGRG	sp|Q13595|TRA2A_HUMAN	74	93	-46.8934	0.0498	0.0399	HSHSHRRRSRSRSYTPEYRR
RGRGRGRGGGSGGSGGRGRG	sp|Q13595|TRA2A_HUMAN	83	102	-46.8934	0.0498	0.0399	RSRSYTPEYRRRRSRSHSPM
RGRGRGRGGGSGGSGGRGRG	sp|Q13595|TRA2A_HUMAN	87	106	-46.8934	0.0498	0.0399	YTPEYRRRRSRSHSPMSNRR
RGRGRGRGGGSGGSGGRGRG	sp|Q16629|SRSF7_HUMAN	113	132	-46.8934	0.0498	0.0399	GHYAYDCHRYSRRRRSRSRS
RGRGRGRGGGSGGSGGRGRG	sp|Q16629|SRSF7_HUMAN	117	136	-46.8934	0.0498	0.0399	YDCHRYSRRRRSRSRSRSHS
RGRGRGRGGGSGGSGGRGRG	sp|Q16629|SRSF7_HUMAN	120	139	-46.8934	0.0498	0.0399	HRYSRRRRSRSRSRSHSRSR
RGRGRGRGGGSGGSGGRGRG	sp|Q16629|SRSF7_HUMAN	122	141	-46.8934	0.0498	0.0399	YSRRRRSRSRSRSHSRSRGR
RGRGRGRGGGSGGSGGRGRG	sp|Q16629|SRSF7_HUMAN	136	155	-46.8934	0.0498	0.0399	SRSRGRRYSRSRSRSRGRRS
RGRGRGRGGGSGGSGGRGRG	sp|Q16629|SRSF7_HUMAN	146	165	-46.8934	0.0498	0.0399	SRSRSRGRRSRSASPRRSRS
RGRGRGRGGGSGGSGGRGRG	sp|Q16629|SRSF7_HUMAN	150	169	-46.8934	0.0498	0.0399	SRGRRSRSASPRRSRSISLR
RGRGRGRGGGSGGSGGRGRG	sp|Q16629|SRSF7_HUMAN	153	172	-46.8934	0.0498	0.0399	RRSRSASPRRSRSISLRRSR
RGRGRGRGGGSGGSGGRGRG	sp|Q16629|SRSF7_HUMAN	158	177	-46.8934	0.0498	0.0399	ASPRRSRSISLRRSRSASLR
RGRGRGRGGGSGGSGGRGRG	sp|Q16629|SRSF7_HUMAN	161	180	-46.8934	0.0498	0.0399	RRSRSISLRRSRSASLRRSR
RGRGRGRGGGSGGSGGRGRG	sp|Q16629|SRSF7_HUMAN	166	185	-46.8934	0.0498	0.0399	ISLRRSRSASLRRSRSGSIK
RGRGRGRGGGSGGSGGRGRG	sp|Q13595|TRA2A_HUMAN	185	204	-46.8934	0.0498	0.0399	LDGRRIRVDYSITKRAHTPT
RGRGRGRGGGSGGSGGRGRG	sp|Q16629|SRSF7_HUMAN	203	222	-46.8934	0.0498	0.0399	ISRPRSSRSKSRSPSPKRSR
RGRGRGRGGGSGGSGGRGRG	sp|Q16629|SRSF7_HUMAN	205	224	-46.8934	0.0498	0.0399	RPRSSRSKSRSPSPKRSRSP
RGRGRGRGGGSGGSGGRGRG	sp|Q16629|SRSF7_HUMAN	208	227	-46.8934	0.0498	0.0399	SSRSKSRSPSPKRSRSPSGS
RGRGRGRGGGSGGSGGRGRG	sp|Q16629|SRSF7_HUMAN	210	229	-46.8934	0.0498	0.0399	RSKSRSPSPKRSRSPSGSPR
RGRGRGRGGGSGGSGGRGRG	sp|Q13595|TRA2A_HUMAN	249	268	-46.8934	0.0498	0.0399	YEDYDYRYRRRSPSPYYSRY
RGRGRGRGGGSGGSGGRGRG	sp|Q13595|TRA2A_HUMAN	259	278	-46.8934	0.0498	0.0399	RSPSPYYSRYRSRSRSRSYS
RGRGRGRGGGSGGSGGRGRG	sp|P09651|HNRNPA1_HUMAN	8	27	-47.2213	0.0814	0.0595	KEPEQLRKLFIGGLSFETTD
RGRGRGRGGGSGGSGGRGRG	sp|Q16629|SRSF7_HUMAN	34	53	-47.2213	0.0814	0.0595	YGPLRTVWIARNPPGFAFVE
RGRGRGRGGGSGGSGGRGRG	sp|P09651|HNRNPA1_HUMAN	39	58	-47.2213	0.0814	0.0595	TLTDCVVMRDPNTKRSRGFG
RGRGRGRGGGSGGSGGRGRG	sp|Q16629|SRSF7_HUMAN	47	66	-47.2213	0.0814	0.0595	PGFAFVEFEDPRDAEDAVRG
RGRGRGRGGGSGGSGGRGRG	sp|Q16629|SRSF7_HUMAN	52	71	-47.2213	0.0814	0.0595	VEFEDPRDAEDAVRGLDGKV
RGRGRGRGGGSGGSGGRGRG	sp|Q16629|SRSF7_HUMAN	54	73	-47.2213	0.0814	0.0595	FEDPRDAEDAVRGLDGKVIC
RGRGRGRGGGSGGSGGRGRG	sp|P09651|HNRNPA1_HUMAN	55	74	-47.2213	0.0814	0.0595	RGFGFVTYATVEEVDAAMNA
RGRGRGRGGGSGGSGGRGRG	sp|Q16629|SRSF7_HUMAN	59	78	-47.2213	0.0814	0.0595	DAEDAVRGLDGKVICGSRVR
RGRGRGRGGGSGGSGGRGRG	sp|Q16629|SRSF7_HUMAN	61	80	-47.2213	0.0814	0.0595	EDAVRGLDGKVICGSRVRVE
RGRGRGRGGGSGGSGGRGRG	sp|Q16629|SRSF7_HUMAN	63	82	-47.2213	0.0814	0.0595	AVRGLDGKVICGSRVRVELS
RGRGRGRGGGSGGSGGRGRG	sp|P09651|HNRNPA1_HUMAN	80	99	-47.2213	0.0814	0.0595	DGRVVEPKRAVSREDSQRPG
RGRGRGRGGGSGGSGGRGRG	sp|P09651|HNRNPA1_HUMAN	91	110	-47.2213	0.0814	0.0595	SREDSQRPGAHLTVKKIFVG
RGRGRGRGGGSGGSGGRGRG	sp|P09651|HNRNPA1_HUMAN	92	111	-47.2213	0.0814	0.0595	REDSQRPGAHLTVKKIFVGG
RGRGRGRGGGSGGSGGRGRG	sp|Q16629|SRSF7_HUMAN	96	115	-47.2213	0.0814	0.0595	ARRPFDPNDRCYECGEKGHY
RGRGRGRGGGSGGSGGRGRG	sp|Q16629|SRSF7_HUMAN	98	117	-47.2213	0.0814	0.0595	RPFDPNDRCYECGEKGHYAY
RGRGRGRGGGSGGSGGRGRG	sp|Q16629|SRSF7_HUMAN	99	118	-47.2213	0.0814	0.0595	PFDPNDRCYECGEKGHYAYD
RGRGRGRGGGSGGSGGRGRG	sp|Q16629|SRSF7_HUMAN	101	120	-47.2213	0.0814	0.0595	DPNDRCYECGEKGHYAYDCH
RGRGRGRGGGSGGSGGRGRG	sp|Q13595|TRA2A_HUMAN	107	126	-47.2213	0.0814	0.0595	RHTGSRANPDPNTCLGVFGL
RGRGRGRGGGSGGSGGRGRG	sp|Q13595|TRA2A_HUMAN	108	127	-47.2213	0.0814	0.0595	HTGSRANPDPNTCLGVFGLS
RGRGRGRGGGSGGSGGRGRG	sp|Q13595|TRA2A_HUMAN	110	129	-47.2213	0.0814	0.0595	GSRANPDPNTCLGVFGLSLY
RGRGRGRGGGSGGSGGRGRG	sp|P09651|HNRNPA1_HUMAN	130	149	-47.2213	0.0814	0.0595	KIEVIEIMTDRGSGKKRGFA
RGRGRGRGGGSGGSGGRGRG	sp|Q13595|TRA2A_HUMAN	132	151	-47.2213	0.0814	0.0595	ERDLREVFSRYGPLSGVNVV
RGRGRGRGGGSGGSGGRGRG	sp|P09651|HNRNPA1_HUMAN	134	153	-47.2213	0.0814	0.0595	IEIMTDRGSGKKRGFAFVTF
RGRGRGRGGGSGGSGGRGRG	sp|Q13595|TRA2A_HUMAN	135	154	-47.2213	0.0814	0.0595	LREVFSRYGPLSGVNVVYDQ
RGRGRGRGGGSGGSGGRGRG	sp|P09651|HNRNPA1_HUMAN	142	161	-47.2213	0.0814	0.0595	SGKKRGFAFVTFDDHDSVDK
RGRGRGRGGGSGGSGGRGRG	sp|Q13595|TRA2A_HUMAN	144	163	-47.2213	0.0814	0.0595	PLSGVNVVYDQRTGRSRGFA
RGRGRGRGGGSGGSGGRGRG	sp|Q13595|TRA2A_HUMAN	152	171	-47.2213	0.0814	0.0595	YDQRTGRSRGFAFVYFERID
RGRGRGRGGGSGGSGGRGRG	sp|Q16629|SRSF7_HUMAN	167	186	-47.2213	0.0814	0.0595	SLRRSRSASLRRSRSGSIKG
RGRGRGRGGGSGGSGGRGRG	sp|Q13595|TRA2A_HUMAN	170	189	-47.2213	0.0814	0.0595	IDDSKEAMERANGMELDGRR
RGRGRGRGGGSGGSGGRGRG	sp|Q16629|SRSF7_HUMAN	175	194	-47.2213	0.0814	0.0595	SLRRSRSGSIKGSRYFQSPS
RGRGRGRGGGSGGSGGRGRG	sp|Q13595|TRA2A_HUMAN	179	198	-47.2213	0.0814	0.0595	RANGMELDGRRIRVDYSITK
RGRGRGRGGGSGGSGGRGRG	sp|Q13595|TRA2A_HUMAN	191	210	-47.2213	0.0814	0.0595	RVDYSITKRAHTPTPGIYMG
RGRGRGRGGGSGGSGGRGRG	sp|Q13595|TRA2A_HUMAN	197	216	-47.2213	0.0814	0.0595	TKRAHTPTPGIYMGRPTHSG
RGRGRGRGGGSGGSGGRGRG	sp|Q13595|TRA2A_HUMAN	229	248	-47.2213	0.0814	0.0595	GGGRRRDSYYDRGYDRGYDR
RGRGRGRGGGSGGSGGRGRG	sp|Q13595|TRA2A_HUMAN	233	252	-47.2213	0.0814	0.0595	RRDSYYDRGYDRGYDRYEDY
RGRGRGRGGGSGGSGGRGRG	sp|Q13595|TRA2A_HUMAN	236	255	-47.2213	0.0814	0.0595	SYYDRGYDRGYDRYEDYDYR
RGRGRGRGGGSGGSGGRGRG	sp|P09651|HNRNPA1_HUMAN	346	365	-47.2213	0.0814	0.0595	QYFAKPRNQGGYGGSSSSSS
RGRGRGRGGGSGGSGGRGRG	sp|Q13595|TRA2A_HUMAN	10	29	-47.3115	0.0937	0.0658	EGRESRSQSKSPTGTPARVK
RGRGRGRGGGSGGSGGRGRG	sp|P09651|HNRNPA1_HUMAN	78	97	-47.3115	0.0937	0.0658	KVDGRVVEPKRAVSREDSQR
RGRGRGRGGGSGGSGGRGRG	sp|Q16629|SRSF7_HUMAN	79	98	-47.3115	0.0937	0.0658	VELSTGMPRRSRFDRPPARR
RGRGRGRGGGSGGSGGRGRG	sp|Q16629|SRSF7_HUMAN	110	129	-47.3115	0.0937	0.0658	GEKGHYAYDCHRYSRRRRSR
RGRGRGRGGGSGGSGGRGRG	sp|Q13595|TRA2A_HUMAN	130	149	-47.3115	0.0937	0.0658	TTERDLREVFSRYGPLSGVN
RGRGRGRGGGSGGSGGRGRG	sp|Q13595|TRA2A_HUMAN	133	152	-47.3115	0.0937	0.0658	RDLREVFSRYGPLSGVNVVY
RGRGRGRGGGSGGSGGRGRG	sp|Q16629|SRSF7_HUMAN	144	163	-47.3115	0.0937	0.0658	SRSRSRSRGRRSRSASPRRS
RGRGRGRGGGSGGSGGRGRG	sp|Q13595|TRA2A_HUMAN	160	179	-47.3115	0.0937	0.0658	RGFAFVYFERIDDSKEAMER
RGRGRGRGGGSGGSGGRGRG	sp|Q16629|SRSF7_HUMAN	163	182	-47.3115	0.0937	0.0658	SRSISLRRSRSASLRRSRSG
RGRGRGRGGGSGGSGGRGRG	sp|Q16629|SRSF7_HUMAN	165	184	-47.3115	0.0937	0.0658	SISLRRSRSASLRRSRSGSI
RGRGRGRGGGSGGSGGRGRG	sp|Q16629|SRSF7_HUMAN	169	188	-47.3115	0.0937	0.0658	RRSRSASLRRSRSGSIKGSR
RGRGRGRGGGSGGSGGRGRG	sp|Q16629|SRSF7_HUMAN	173	192	-47.3115	0.0937	0.0658	SASLRRSRSGSIKGSRYFQS
RGRGRGRGGGSGGSGGRGRG	sp|P09651|HNRNPA1_HUMAN	180	199	-47.3115	0.0937	0.0658	ALSKQEMASASSSQRGRSGS
RGRGRGRGGGSGGSGGRGRG	sp|Q13595|TRA2A_HUMAN	182	201	-47.3115	0.0937	0.0658	GMELDGRRIRVDYSITKRAH
RGRGRGRGGGSGGSGGRGRG	sp|Q16629|SRSF7_HUMAN	185	204	-47.3115	0.0937	0.0658	KGSRYFQSPSRSRSRSRSIS
RGRGRGRGGGSGGSGGRGRG	sp|Q16629|SRSF7_HUMAN	207	226	-47.3115	0.0937	0.0658	RSSRSKSRSPSPKRSRSPSG
RGRGRGRGGGSGGSGGRGRG	sp|Q16629|SRSF7_HUMAN	211	230	-47.3115	0.0937	0.0658	SKSRSPSPKRSRSPSGSPRR
RGRGRGRGGGSGGSGGRGRG	sp|Q16629|SRSF7_HUMAN	198	217	-47.4016	0.0943	0.066	SRSRSISRPRSSRSKSRSPS
